# Supplementary material for: A functional LSD1 coregulator screen reveals a novel transcriptional regulatory cascade connecting R-loop homeostasis with epigenetic regulation
Source: Nucleic Acids Res. 2021 Apr 6;49(8):4350–70. doi: 10.1093/nar/gkab180 (PMC8096265; doi:10.1093/nar/gkab180)
Supplement: gkab180_Supplemental_Files [file gkab180_supplemental_files.zip]

Archive with 3 entries (3 files):
- Supplementary Tables S1-5.xlsx
- Supplementary_information_V2_-_NAR-00447-X-2021.docx
- Uncropped_Western_Blots.pdf
