# Supplementary material for: A functional LSD1 coregulator screen reveals a novel transcriptional regulatory cascade connecting R-loop homeostasis with epigenetic regulation
Source: Nucleic Acids Res. 2021 Apr 6;49(8):4350–70. doi: 10.1093/nar/gkab180 (PMC8096265; doi:10.1093/nar/gkab180)
Supplement: gkab180_Supplemental_Files [file gkab180_supplemental_files.zip › Supplementary Tables S1-5.xlsx]

## Sheet: Supplementary Table 1
ChECS primary data
Pool	shRNA Name	guide	Pool1	Pool2	Pool3	Pool4	Pool5	neg1	neg2	neg3	neg4	neg5	pos1	pos2	pos3	pos4	pos5
Library	Eid1.507	TCGATTGACAACCATCAGCGAA	116	115	86	88	87	0.001	0.001	9	121	9	97	452	310	659	1229
Library	Cenpi.902	TTCTCACACGAAATGGTTTGAC	105	88	94	91	103	0.001	38	0	0	50	563	19	219	160	111
Library	Kdm4b.2934	TTCTTGGTGATGACGATCTGGC	72	101	76	82	59	0.001	0.001	0	0	14	14	426	0	1	159
Library	Homez.5313	TAAAACAGTAGTTCCTAGCCTT	58	130	76	98	85	0.001	0.001	22	0	4	130	19	22	4	48
Library	Prdm1.710	TAGAAGTAGATGTTCATCCCGT	75	73	78	84	77	0.001	0.001	25	5	0	228	32	127	8	150
Library	Cenpi.430	TTCAGTTCGATCATCAGTGCGT	70	73	80	74	61	0.001	0.001	29	10	24	397	203	307	9	284
positive	Dnmt3a.2607	TTGTGCTCCTATCTGATCAGGC	67	112	89	85	79	0.001	0.001	180	0	31	172	209	258	57	0
Library	Jmjd7.399	TTCTGCACATAGAGGACTCCTG	102	107	102	109	114	0.001	0.001	6	79	144	717	262	59	80	583
Library	Eya1.577	TTGAGGAAAGAGCAACATCGGA	116	125	106	99	89	0.001	0.001	3	0	51	83	249	346	0	98
Library	Sap25.1024	TTGTCAACAAAACAGCTTGGGG	131	101	102	93	82	0.001	0.001	35	88	0	23	32	161	331	30
Library	Brca2.5589	TTTTGTAGCAGATACTCTGGGG	96	141	102	116	92	0.001	0.001	0	318	54	68	19	69	95	780
Library	Smn1.383	TTGACTTTCATTCTCCTGAGTG	233	214	218	219	204	0.001	0.001	252	11	146	483	157	303	285	26
Library	Mis18a.1125	TTAAGCATGAAGTAGCACACAG	221	219	195	178	179	0.001	25	1	59	0	2	144	531	222	165
Library	Eif4a3.248	TTAATTATCTGCTTGATAGCAC	265	198	290	262	292	0.001	0.001	158	107	61	492	531	144	50	126
Library	Prkcb.513	TAAACTTGTGTTTGCTCCGGGG	78	94	79	93	65	0.001	0.001	27	170	40	225	327	25	460	49
positive	Gatad2b.546	TTCTTTAGCAGCACCAGGCGAG	84	96	92	95	87	3	0.001	0	143	0	23	367	8	91	60
Library	Cdk17.1299	TTAATGAGGAGGTTCTGTGGTT	99	78	89	81	64	0.001	0.001	4	29	53	35	183	181	139	3
Library	Pcna.565	TATACGTGCAAATTCACCCGAC	105	101	92	91	68	0.001	8	16	1	20	29	314	392	1106	87
Library	Fkbp5.1942	TGAGTTTGTTTTATCAACGGTT	81	99	99	106	100	0.001	0.001	31	36	63	11	131	361	18	220
Library	Art1.291	TTTGTTGGCCTGAAACTCTGAG	84	130	75	93	88	0.001	8	1	5	38	249	826	47	215	53
Library	Smarcb1.335	TCTTGTACAGAGAACCTCGGAA	107	101	100	108	119	0.001	0.001	125	353	151	397	190	32	257	249
Library	Dhx33.1320	TTACACCTCTGGATCTCTGGCA	61	109	76	80	65	0.001	59	59	90	0	97	321	1180	25	78
Library	Senp2.1634	TTTTGTCCCATAGAATCCAGAT	87	94	87	106	103	64	0.001	0	49	12	166	118	331	33	40
Library	Trrap.552	TGAATCTCTTGCGTGATCGGTG	102	115	90	91	70	0.001	0.001	248	144	39	157	177	621	129	9
Library	Phc3.8847	TTGACTTCTTGCATCCTGCCAC	81	135	79	86	65	0.001	0.001	48	0	2	112	0.001	458	5	54
Library	Nsd1.4986	TTGTTCTGTGTGACAGTCGGTG	107	104	107	104	83	0.001	0.001	32	14	122	103	72	42	44	59
Library	Helq.3463	TTTCTGACACTCATTGTCCGTC	102	130	89	113	87	0.001	42	118	0	60	186	52	480	91	85
Library	Lmna.967	TTCATCGACTTCCTCTACCGCC	84	91	79	70	54	3	0.001	0	171	45	127	196	129	16	53
Library	Hr.3748	TTCTGTGCTCGATACCAGGGAG	67	70	81	90	83	37	0.001	204	0	192	136	281	230	156	73
Library	Smndc1.153	TAGATCCTCTGACATCTTGGGT	87	83	75	81	54	0.001	0.001	115	27	127	133	32	237	9	258
Library	Usp34.9152	TAAGTCTCCAGTAACATGGCAA	81	130	119	101	125	0.001	0.001	52	37	19	26	98	37	152	14
Library	Ddx19a.439	TTCTCCTGGATCTTGGACGGTC	61	88	63	90	68	10	115	0	0	26	519	563	735	5	11
Library	Asxl1.1521	TTAGAGAGTGAGACGTCTGGTG	148	151	107	123	104	0.001	209	0	6	72	910	386	11	442	141
Library	Ddx11.1069	TTCCAGCAGAATCTCATCCCGG	87	101	71	79	70	0.001	0.001	69	77	1	14	13	42	145	19
Library	Mcm6.1209	TTGTCTTAGGAACACCACCGAA	87	88	95	83	76	0.001	0.001	27	82	11	332	19	173	0	65
Library	Cdyl.2297	TAACTTAGCAAGTAACACTCGA	201	175	189	172	174	3	0.001	80	2	45	263	334	74	67	152
Library	Foxo3.2157	TCCCATTGAACATGTCCAGGTC	58	99	72	87	84	0.001	17	0	364	3	169	137	5	93	24
Library	Sap25.592	TCTTCATAGTTTCTCACCGGGA	102	99	102	93	137	0.001	8	15	27	41	145	380	66	203	228
Library	Myst4.2590	TTGGACAGCTCTAACAACTGTC	72	141	67	79	80	3	0.001	3	0	0	198	0.001	1	114	35
Library	Eif4a1.398	TTTAGATCTAATTCAATCTGCT	137	133	155	165	153	0.001	4	235	1	36	94	242	8	601	597
Library	Rad54l.1902	TTAATGGACATCGTGCCATCCA	87	101	79	71	77	54	0.001	14	0	31	94	13	101	16	102
Library	Trerf1.823	TGTATTGGTAGCCATCAGCGGG	93	96	55	87	57	0.001	0.001	12	192	147	169	137	13	49	17
Library	Hist1h2bn.377	TGTGAGTTAAAGGAACTCACTT	113	99	87	83	78	0.001	0.001	61	126	46	80	111	1	240	68
Library	Atoh1.609	TTCACCTGTTTGCTGGAAGGGG	84	128	84	90	68	153	8	0	0	30	145	32	108	40	128
Library	Nek6.253	TCATCTCAAAGATCTGCACCTT	78	107	89	79	76	41	0.001	6	0	187	172	39	188	115	201
Library	Hist1h2bf.186	TCGTTCACAAACGAGTTCATGA	110	83	68	82	100	0.001	0.001	62	28	84	5	26	62	17	519
Library	Kdm5b.3366	TTTAGCAGCACATTCTTTCCAT	140	109	112	109	117	0.001	0.001	83	65	1	341	393	538	0	7
Library	Hcfc1.1802	TCACTTTGAGAACAGCAGGGAC	67	86	67	78	96	0.001	106	0	0	50	249	6	32	0	545
Library	Bdp1.7969	TTAAGCACAATCAAGCTCCCAG	113	167	117	112	95	20	0.001	175	108	0	142	183	5	160	87
Library	Macrod2.369	TGCTCTTCATCTCTTCCTTCCA	105	112	108	105	104	6	81	0	2	22	68	216	1018	1191	8
Library	Parp10.1096	TAGAGCTCTCTACTGGATCGAC	99	83	65	92	81	0.001	0.001	91	2	20	249	6	310	1	2
Library	Hist1h3a.460	TTGGTTAATTCCGTAGAACTGT	107	101	109	99	87	0.001	0.001	11	64	10	2	183	15	6	44
Library	Tdrd9.4478	TAGCATACAAACACGCTCTGGA	90	96	89	90	62	0.001	29	3	3	54	32	91	62	85	434
Library	Polr2b.862	TAGCACTCTTCTTTGCACCCTG	151	117	108	99	99	164	0.001	0	29	211	97	78	49	148	54
Library	Babam1.1386	TAACAGGTCTCAGTGAGCCCAA	90	75	81	76	55	30	0.001	94	3	498	172	793	327	70	489
Library	Jmjd6.1037	TACAAAGACAGTTTCTCCTGGT	105	138	83	84	80	123	0.001	0	30	7	26	104	123	2	64
Library	Ddx42.3894	TATGGTAGAAACGACAGCCCTC	87	101	74	72	78	6	0.001	13	14	11	406	190	1	175	126
Library	Smarca1.1693	TAACAGTCGAGTCATCTGGCTA	122	128	102	131	98	0.001	0.001	65	67	78	266	26	28	28	11
Library	Aurkb.1538	TTTGTTTGTAACTTCATGTGTT	140	138	139	131	159	0.001	375	23	111	0	88	393	79	106	5
Library	Dmtf1.1991	TTCTGTGCTATTTTGGTCGCTG	113	117	105	93	114	3	0.001	0	0	88	394	0.001	10	16	71
positive	Ehmt1.1123	TAGAAGTCCTACTATCCTCGGT	70	112	86	82	74	0.001	42	22	0	31	74	39	359	27	1
Library	Prmt1.937	TTATGAAAAACACAGTCACGAT	143	115	119	138	153	3	0.001	275	182	177	596	6	1101	882	1109
Library	Tbl1xr1.433	TATACCAAGAAGTTGACCTCAT	145	125	129	132	122	27	0.001	2	12	312	560	65	156	14	432
Library	Zfp541.2358	TTGGACTTCATGTCTCTGGGTG	105	88	81	100	68	181	0.001	0	1377	300	148	183	224	156	94
Library	Ccdc79.2471	TGTGGTATTTGTGAGCAAGGTC	90	83	77	85	73	0.001	0.001	39	17	13	180	111	0	112	48
Library	Srcap.2696	TTCAACATCACGCTGGTCGGAA	96	65	68	74	55	0.001	17	0	11	0	124	0.001	3	28	170
Library	Aurkb.1075	TACCATTTCATTATGCATGCGC	137	130	89	62	64	0.001	0.001	0	221	2	62	0.001	6	3	327
Library	Cenpt.1336	TACTTGTCTAGGCACTTCTCTA	143	130	134	135	102	0.001	93	1	69	27	290	131	115	166	49
Library	Atoh1.726	TTGTCGTTGTTGAAGGACGGGA	81	107	78	91	65	0.001	38	0	7	76	311	137	22	49	43
Library	Cenpf.1388	TTGACTTGCTGTAACTCCTGGG	96	115	100	83	81	3	0.001	75	0	189	335	157	134	15	34
Library	Brwd3.2663	TGAATCTTCTTGTACACCGGAA	125	162	112	138	118	0.001	119	70	414	103	249	203	1562	240	1375
Library	Mpl.887	TTCGTGACTTGAAGTGGCAGCG	67	94	50	79	62	95	0.001	48	0	22	20	183	50	118	3
Library	0610007P08Rik.747	TTGTAGAGGACAGAAAGAGGAG	195	172	174	183	179	0.001	89	54	39	69	320	177	443	446	74
Library	Asxl3.855	TTCTTTATCTGAACTGTCTGCT	70	75	71	93	84	61	0.001	157	70	81	35	131	405	1516	1169
Library	Hist1h2bf.182	TCACAAACGAGTTCATGATGCC	93	96	71	74	75	0.001	0.001	63	49	110	112	413	0	109	384
Library	Apobec2.681	TTGCTCCACAAAATTCTGCCAG	84	104	67	79	67	6	0.001	0	11	163	62	39	15	122	133
Library	Senp5.2448	TACTGGAGCACAAAGACTCCAC	81	91	91	76	70	30	0.001	0	0	364	0.001	91	61	113	88
Library	Tox4.421	TTGGTGTATGGAATGTCTCGGC	64	104	71	61	84	0.001	17	156	132	4	26	45	631	388	269
Library	Rag1.3071	TTCAGGACATCTTCCATCTCAT	67	120	79	89	83	0.001	0.001	256	70	262	91	6	59	520	9
Library	Epc2.2871	TATATCGACTTAACATCCGGTA	166	141	131	172	135	0.001	465	8	4	142	8	216	193	268	909
Library	Nop2.1826	TGGAAAATTTCTTGAACTTGGC	99	96	105	113	96	3	8	2	0	59	154	216	35	34	38
Library	Ighmbp2.4826	TAGAGCATGGTATCTGAGGGAG	116	149	110	87	98	0.001	38	7	10	72	696	393	67	1	177
Library	Hnrnpa0.1375	TTGCTAGTATAAAAACGACCAA	134	151	84	127	108	0.001	21	8	3	80	329	85	6	27	285
Library	Prkdc.6453	TGTATTAATAACAAGCTTGGCT	78	78	91	103	90	102	0.001	28	48	61	364	498	40	328	95
Library	Ddx19a.664	TAAGCTAGCTTCAATTCTGGGT	96	75	71	67	53	3	0.001	61	13	3	83	91	263	80	1
Library	Padi6.891	TTATAGAGCGGAATCTCTGGGA	99	115	112	92	81	47	0.001	239	5	15	246	268	11	136	207
Library	Ddx17.40	TAATCCTCTGAGCTGTTTGGAT	134	109	105	110	111	3	0.001	82	14	30	338	288	10	17	144
Library	Mau2.342	TTTGCTGTGATATCAACCACGC	72	122	81	75	74	0.001	269	0	15	3	32	19	278	4	3
Library	Parp9.2063	TAAAGCACCACTATTACCGCTG	122	175	107	136	92	23	0.001	8	14	46	335	91	113	7	95
Library	Dhx37.1310	TTGAAATGTACAGTCACAGGGA	99	135	100	114	104	0.001	162	0	9	12	317	6	13	214	53
Library	Rfwd2.4734	TTTAGCACCACTTAAAACTGGG	143	120	115	122	143	0.001	34	18	60	48	136	150	692	168	11
Library	Ska3.2114	TAGATGAGTACATTGTAGCGGT	72	94	85	79	65	0.001	93	15	0	45	320	360	0	83	97
Library	Ing1.2097	TAGACCACCAACTTGTCGTGTG	125	183	105	123	100	37	38	0	95	0	41	163	517	190	22
Library	Bub3.757	TTGACTGGGTAAATCTGCTCAA	116	164	99	123	94	0.001	85	10	20	172	750	236	5	153	307
Library	Hoxc11.99	TAGTAAGTGCAACTGGGCAGAT	75	130	87	95	65	34	0.001	0	331	62	5	170	1044	23	348
Library	Mll2.6279	TATCTTTGGCCTTTTGCAGGTA	90	65	79	81	64	23	42	0	142	9	5	354	1794	138	306
Library	Mier3.2662	TACAATCTTGACAATGGTGGAC	166	149	136	136	132	276	0.001	87	110	57	699	32	417	273	648
Library	Emg1.339	TTCAACAACATGGACTTGTGCC	110	99	72	79	66	47	0.001	25	0	41	20	65	10	6	57
Library	Hnrnpa2b1.667	TTTTATCCACAGGATCATGGTC	137	109	120	115	108	0.001	0.001	90	413	97	11	124	6	63	59
Library	Orc2.784	TAAAGCACAATGTTGAACCCAA	110	120	93	95	97	0.001	29	7	9	75	397	524	28	3	69
Library	Padi3.2107	TTTAGCTGCTTGTTGTTCTGGG	113	175	106	102	86	51	0.001	88	80	3	127	32	514	178	28
Library	Cbx5.6436	TTCAGGATCAAATCCTAGCGTT	70	94	66	84	74	0.001	0.001	32	8	12	68	380	0	0	120
Library	Smarca5.2444	TTCTAAGTGAACTTTCACCCAT	113	115	108	116	114	10	0.001	13	8	220	255	229	13	54	50
Library	Prmt6.1368	TTATACTACATGCTTTCCAGGT	64	81	94	81	76	3	0.001	96	27	22	361	65	8	188	39
Library	Hist1h3b.419	TTGGGTTCCAGTTTGCACTTTG	125	133	115	112	95	0.001	42	15	4	205	94	137	45	97	72
Library	Setd4.493	TAAATTCTGATCTGTAGCTCTC	160	154	160	141	160	0.001	149	0	57	65	47	91	268	43	68
Library	Smarce1.1685	TTCAAGGTGTGTCTCCTCTGTC	96	75	74	92	78	0.001	0.001	15	1	56	2	85	0	115	35
Library	Kdm5a.3479	TTTAAGGACAACACATTGGGTA	134	143	122	131	114	0.001	17	87	67	36	201	177	81	91	87
Library	Taf5l.1944	TTCGGTTTTAGCAAGTCCTGGA	113	125	91	95	81	6	0.001	192	70	331	216	295	261	140	79
Library	Rps6ka5.595	TAGATCTGCACTTCGTGCTCTG	189	169	170	155	136	276	0.001	147	6	54	142	124	91	105	494
Library	Pcgf5.1319	TGTGAAAACTGCAACACCACAA	67	104	78	67	60	348	51	0	0	29	56	39	6	254	79
Library	Prdm4.3419	TTGCTGACTAGAGACTACCCAG	87	146	110	99	78	20	230	0	22	11	86	157	252	192	94
Library	Supt7l.1654	TAGGTTAGGAACTGTCTCTGAC	116	117	120	107	103	0.001	0.001	282	160	120	109	39	1047	1	3
Library	Nek6.766	TCATCTTATCTCCATAGAAGGG	271	258	292	249	399	0.001	123	129	220	610	868	354	132	437	614
Library	Mdc1.2448	TTCAATTCTCAACAGCTCTGTG	151	175	152	152	133	88	0.001	197	14	200	103	52	772	86	721
Library	Rnf2.868	TGGATAAGTGATCAACAGTGGC	113	135	113	95	89	659	0.001	70	0	2	32	19	89	158	52
Library	Nsun2.3682	TTACAAAGTAACTAACCCGCAC	84	99	117	134	110	112	0.001	7	428	142	136	163	280	466	78
Library	Sp110.1455	TTGAGGTTTACTCTTGGAGGTA	140	138	121	154	100	201	0.001	9	154	108	367	72	67	162	472
Library	Ddx28.369	TATGGAGAAATGGTCTTGCCGC	72	75	57	86	59	0.001	0.001	63	16	38	2	59	516	0	188
Library	Ube2q2.1496	TCTATTAGCTAATATCTTCGGT	213	211	232	237	380	0.001	0.001	296	44	152	2	268	3	33	86
Library	Suz12.3899	TTCTACACCTACATCTTCCCTA	110	120	96	106	119	0.001	0.001	259	37	129	394	196	20	1	1
Library	Brd7.807	TTTAGTTCTTCTATGGACTGGT	110	135	144	131	149	0.001	29	44	135	38	35	91	193	194	208
Library	Hfm1.339	TTTGATGTTAACATTCTTGGCA	154	193	173	180	170	266	0.001	145	28	150	47	190	371	328	545
Library	Hdac11.1611	TGGAAAAACAGGTCTGTCTGGA	84	146	84	77	72	0.001	17	81	0	5	2	6	5	302	876
Library	Pax6.277	TTTACTCACACAACCGTTGGAT	81	88	79	93	86	188	0.001	5	7	151	86	6	453	74	213
Library	Yeats4.333	TTCACGTACACAGTCCACTGGT	61	104	71	60	55	20	0.001	40	0	105	106	111	1	14	8
Library	Senp2.3264	TTCAACAGCTACAACCTCTGAT	116	112	105	102	74	0.001	196	178	297	11	112	45	1928	1233	30
Library	Ddx51.3352	TTGTCAGTCTTGAACCTCCCAC	75	91	84	104	81	0.001	0.001	5	7	42	29	596	0	0	29
Library	Dqx1.1447	TAATTGGTCTCAACACCTGGGA	84	120	93	125	81	348	0.001	181	193	84	124	170	490	350	715
Library	Paf1.304	TATTGCAGTACTTGACTCGGCA	99	104	89	96	89	188	0.001	0	151	18	8	131	276	49	0
Library	Dctd.347	TAGCACATTCGTTACACGGGAA	122	101	112	111	89	13	0.001	0	52	10	91	91	0	105	19
Library	Usp3.4933	TTAGGTATCAGAGTGTGTCGGT	107	128	82	72	60	0.001	0.001	181	0	154	0.001	85	57	26	4
Library	Ncoa3.2851	TGACTATCCATCATTCTTGGAT	183	206	158	179	156	78	0.001	19	113	17	169	275	91	7	193
Library	Dhx34.1836	TTCATCTGAAGCACCAGTGCAT	107	70	64	64	60	167	0.001	74	0	11	2	91	50	4	47
Library	Sumo1.395	TAAACTTCAATCACATCTTCTT	160	177	213	205	180	44	0.001	413	214	173	759	78	302	421	183
Library	Foxp3.2502	TTAGATTGAGACAGAGATGGGC	93	94	104	106	102	10	0.001	10	221	187	1052	478	1	501	21
Library	Nsl1.2427	TTGACTTTATGGGTCCAGCCAG	125	151	108	84	111	0.001	175	87	0	21	219	183	27	352	1
Library	Hist1h3g.441	TTGTGTGGATTAACAGAAACCC	87	104	102	109	106	0.001	606	4	68	75	53	131	507	97	82
Library	Dhx35.893	TATGTCTCCATCTCCTTCTGTC	131	109	120	113	112	0.001	4	39	13	48	258	26	84	43	7
Library	Wrn.3637	TTGATGACTTCCAACAGAGGGG	105	109	104	114	95	99	0.001	84	7	42	23	203	244	61	64
Library	Nap1l1.813	TTCAAAGTAACATTCTTTCCTT	227	203	224	224	234	20	0.001	76	94	147	94	636	261	59	41
Library	Ing5.2377	TACATTGTGAGTTCAAAGCCTG	192	159	155	145	138	208	0.001	113	17	41	106	321	93	216	42
Library	Terf2.647	TACAAATAATGACAGCAGCCTC	140	146	126	151	107	0.001	34	411	19	193	77	445	522	17	276
Library	Tdrkh.647	TCTTCTGAAACTTTCTCCAGTA	137	138	137	158	234	30	0.001	240	79	59	136	124	816	867	4
Library	Cenpv.479	TCAAAGATGTGTAAGTCTGCTG	183	154	179	183	241	27	0.001	33	3	55	308	72	56	0	238
Library	Ing5.2679	TAACACTCAAGAGTTCTGGGTT	99	94	97	81	62	211	21	4	0	7	524	144	3	158	62
Library	Uchl5.424	TAAATGCACATCTTGATGCGTA	143	133	119	120	111	71	0.001	2	163	93	157	118	61	24	163
Library	Siah2.1741	TTACTAACAGGCCAACTCCGAT	81	83	76	77	62	23	145	0	15	6	23	878	2192	198	49
Library	Kansl1.5094	TTCTATAGAACAAAGACAGCTA	198	232	226	229	223	0.001	140	143	52	169	424	426	137	239	40
Library	Rfxank.3434	TTAGCATGAAACGTAAGCCCTG	148	162	158	126	125	0.001	68	177	128	273	302	177	443	126	187
Library	Map3k12.2849	TTGTCCAATTCAGTGCTGTCAC	178	217	197	234	236	270	0.001	104	94	101	305	52	582	193	198
Library	Phf12.2703	TATTTATCTCGATTTCTCCGTT	163	143	153	140	138	123	0.001	167	247	5	231	419	568	8	75
Library	Lmnb1.1704	TTTCTGATCATCTCCCAGCCTC	58	81	70	78	73	0.001	0.001	306	167	52	302	222	16	0	299
Library	Smarcc1.267	TACTTCTTGTAGTGCTTGCCCA	107	78	71	83	63	54	0.001	0	30	13	0.001	72	348	137	79
Library	Usp22.1538	TGTTGTCATTGTTGAGACTGTC	140	172	102	118	111	0.001	0.001	6	73	57	5	0.001	414	71	167
Library	Cecr2.383	TAGCTGTGGAATGTCTGAGGCG	78	70	76	72	51	17	0.001	123	71	11	130	13	11	800	114
Library	Phf14.2784	TTAATCTGTCTCCTTGATCGTT	78	122	100	119	118	0.001	0.001	104	95	99	195	163	100	0	31
Library	Taf10.496	TATCTGAGATGAATTTCTGGGC	105	128	103	124	122	0.001	4	162	252	104	349	6	152	332	155
Library	Pag1.8048	TTCCATGTGAACTAGAAGCCAT	84	117	100	82	97	338	0.001	58	7	30	373	150	8	49	185
Library	Chrac1.652	TTCAATGTGAGGTTCAGTGGTG	163	135	123	141	111	181	68	0	102	123	192	590	196	256	258
Library	Chrac1.334	TTCTCTTTGAGCATTTTCAGGT	116	138	113	143	116	276	0.001	176	279	145	278	85	261	1159	250
Library	Gli3.831	TCTGGCATCAATTGGTACAGGA	102	96	80	85	221	61	0.001	76	95	140	278	131	329	535	8
Library	Cenpb.2380	TTTTAGCCTAGAGATGCAGGAG	110	73	108	104	95	27	0.001	106	216	53	705	177	18	77	160
Library	Mcm7.1130	TTCATGTCCATAGATCTCCGGA	84	156	118	133	114	0.001	4	90	3	84	5	131	436	3	78
Library	Mkrn1.835	TTATGTGCTGTGACCTCTGGGC	81	86	55	73	62	0.001	51	3	4	302	513	0.001	456	612	1662
Library	Glyr1.2984	TAAGACAACATTGACTAACCGG	143	138	171	153	152	0.001	226	42	7	69	124	104	142	34	65
Library	Junb.397	TTGTAGTCGTGTAGAGACAGGC	90	115	61	60	47	44	0.001	3	59	3	26	144	3	27	75
Library	Rere.1671	TAATTCTTCTGAACACCGCCTG	99	115	98	119	81	0.001	0.001	113	201	23	0.001	177	6	449	841
Library	Hist1h4k.10	TCAGAACAGAGATGCTGACAGG	96	109	56	63	93	0.001	12	37	14	287	14	91	259	61	69
Library	Foxo4.141	TCTAGCTCCTAAACTGTCCCTT	64	83	74	77	106	0.001	4	58	71	86	130	65	39	44	79
Library	Ube3a.2534	TTACCAAAAAGATCTGTCTGTG	277	300	309	306	272	133	0.001	671	75	197	103	45	876	596	409
Library	Brip1.3155	TACTTTACTATTGAAATGCCGT	125	130	137	146	129	0.001	25	64	322	252	198	163	258	78	152
Library	Shprh.222	TCTTCATCGACCTTCATCGGGG	96	96	95	95	88	0.001	4	0	30	102	68	209	0	245	271
Library	Parp10.1945	TTTGAGACTCCAAGGACCGGTG	75	122	102	102	89	0.001	4	74	69	142	53	59	1045	2	236
Library	Nek9.2496	TCTGCTTCCATTGTTCCTCGGA	49	96	73	77	127	0.001	0.001	43	70	68	32	6	0	148	450
Library	Gli1.576	TTGATGACTCATCTGAGGTGGG	84	107	86	99	103	0.001	64	4	134	23	86	203	1	96	223
Library	Yy1.2211	TTACAGAGCTCTTTCTGCCGTA	96	96	92	92	77	17	0.001	89	18	96	59	45	149	46	86
Library	Mta1.1127	TGCTTTAACTTGCTCTCAGCTT	75	99	73	81	63	0.001	0.001	136	324	32	174	19	1	91	1
Library	Brip1.882	TAATCTGAGCAATCTGCTTGTG	122	175	152	143	133	61	0.001	87	60	189	154	426	33	60	264
Library	Trrap.4482	TTATCATTGAAGGAATTTGGGA	201	222	229	212	227	34	0.001	410	387	227	91	190	582	149	459
Library	Mlh3.3152	TTTTGGAACAAGATCTTGCCTT	113	78	78	82	74	0.001	12	69	132	38	145	19	263	136	25
Library	Tet3.2460	TAGATGACCTTCTCAATCCGGA	99	83	107	75	83	105	38	0	52	81	62	131	154	324	236
Library	Psd3.4172	TAGAACACAACCCTAGCTGGGC	81	94	61	60	55	95	0.001	58	18	0	80	19	489	76	0
Library	Dhx38.1912	TCTCTTCACTGACTCTCTTGGC	70	104	62	65	97	82	0.001	45	0	131	169	19	40	9	182
Library	Phrf1.1687	TATGACAACATCAGCACTGCTC	96	99	73	84	84	0.001	0.001	0	131	86	71	45	0	179	0
Library	Cda.268	TTGCAAGTCACTAGAGATGGCA	64	83	68	84	67	17	0.001	145	86	8	341	163	163	64	1
Library	Nsd1.6678	TTGGAAATGAAAAGCATCCCTT	78	96	84	85	63	218	0.001	0	193	7	59	373	95	0	78
Library	H2afb2.238	TTGAGGAGTGATGAGCCTCTGG	72	151	73	92	73	30	0.001	0	70	37	77	131	0	61	63
Library	Nap1l1.1143	TTCTTTGGGTCATAGTCTGGAT	143	133	110	125	102	198	0.001	17	177	470	169	45	246	284	242
Library	Chd1.4399	TTGATGAGGTAGTCTGCACGGG	93	130	83	99	71	779	21	79	0	4	68	308	44	183	164
Library	Cxxc5.807	TTTAGCATCTCTGTGGACTGTG	163	162	131	136	124	0.001	34	26	148	0	364	0.001	144	135	83
Library	Rnf8.31	TTAATCTACACACAAGACAGAA	297	274	229	233	259	0.001	303	160	91	64	154	32	239	274	378
Library	Dpy30.64	TTTTCTGCAACCTGTGTCTGTC	70	88	75	91	79	136	0.001	17	132	49	349	131	181	337	2
Library	Smarcc2.319	TCTAGGAAACATTTGATCGGCA	131	120	147	138	155	10	93	86	0	127	213	321	376	11	144
Library	Hmga1-rs1.329	TCCTCTTCCTCCTTCTCCAGTT	72	91	83	70	70	2246	0.001	12	0	38	83	144	0	242	151
Library	Esco1.3908	TACAGTACCAAGCTACACTGGT	84	94	73	70	55	0.001	0.001	268	52	312	11	78	6	176	1
Library	Smarcd3.1332	TTGAGCTGGTTTATGGACTCAA	96	109	95	102	92	0.001	0.001	29	57	7	0.001	59	6	244	55
Library	Taf10.716	TATGAAAACAGGCTCGTGTGGG	81	83	72	80	74	3	0.001	3	224	19	11	249	1	41	108
Library	D14Ertd668e.2035	TTCAGTAATAACACAGCAGGTT	131	146	109	101	126	6	0.001	107	4	57	210	465	1	6	60
Library	Zmynd11.1002	TCTTTCTGCATGACTTTGGCTG	105	94	102	110	125	105	0.001	155	72	196	41	216	516	160	111
Library	Phf20.1403	TTTTCATCGTGTTTTCTCCCAT	90	117	84	115	96	0.001	8	0	9	116	80	0.001	10	79	483
Library	Svep1.6498	TTGCTTTGCTCACAGATTCCAA	84	70	90	102	98	3	145	45	2	15	62	275	495	333	116
Library	Bcorl1.3755	TCCATTGTGCTCTTTTCCTGAA	105	130	120	127	157	0.001	200	173	46	152	139	137	86	276	176
Library	Senp8.681	TTCTTTGTGATGTATGTCGGGG	116	112	121	111	114	6	572	119	0	186	62	531	976	64	136
Library	Phf14.1265	TACTCTTGCTTTGAGATAGGGT	72	107	84	81	66	0.001	136	70	10	17	308	157	1	110	61
Library	Apobec3.378	TGATCTTGAACTCTTCTCTCGG	178	172	173	160	152	300	0.001	215	18	48	56	354	33	331	82
Library	4931414P19Rik.591	TAACAACTCATTGTTGGCCCGC	93	94	71	76	53	0.001	0.001	44	320	26	0.001	144	441	187	9
Library	Nek6.695	TCTGACTTGAAGTTGTAGCCAT	99	75	76	59	126	54	0.001	22	0	193	109	170	0	504	709
Library	Hdgfrp2.1219	TACGCTTCTTCACAGGCTCCTC	84	75	72	82	65	34	0.001	2	0	21	151	6	0	4	123
Library	Dhx16.3214	TGGGCATTTTCTTAGCATGGGG	84	73	65	88	65	0.001	273	21	0	185	65	773	0	39	151
Library	Klf1.323	TTTGTAAGGAAAAGATCCGGGT	93	88	77	85	73	58	0.001	54	302	41	124	347	169	184	7
Library	Hmg20b.586	TTTTGGTCCAGAAACTCTTCCG	113	128	101	109	97	3	0.001	20	212	81	183	157	37	0	293
Library	Sirt5.1113	TCACGTAACAGATTGTCTGCTT	105	104	71	77	85	27	64	0	2	82	86	59	57	39	89
Library	Baz1b.6266	TACAACACCAACATCTAGGGTA	102	107	97	115	97	0.001	98	65	24	57	32	268	39	91	71
Library	Nuf2.1220	TTGTTGATTTTGAATCGCGCGG	93	117	86	82	67	27	0.001	64	129	61	118	39	716	189	5
Library	Bmi1.2081	TGTACAACAAGCATAATGCCAT	122	125	111	104	89	598	0.001	48	92	220	341	26	567	240	120
Library	Mta2.661	TTGATGTCTCTGCTGCTCGGAG	84	78	98	106	70	3	85	1	5	65	47	295	336	124	86
Library	1600027N09Rik.90	TTGATAAGGATCACTTGCTGGC	105	107	90	112	91	102	0.001	137	13	100	44	1724	39	78	18
Library	Usp35.878	TGAACTTCTTAACAGCAGCCAG	131	151	126	120	112	78	0.001	428	54	168	349	124	237	49	140
Library	Skiv2l2.3198	TTGTGAACCACTGAACACTGGG	96	130	85	90	73	0.001	0.001	27	0	46	0.001	98	1	34	48
Library	Phf13.1785	TATGAACACAGAACACCTCCAC	96	104	100	100	97	0.001	333	15	75	29	174	216	6	54	189
Library	Pcgf6.1145	TTTGTGAGAATCTTTGGTGCAA	163	151	126	126	146	170	0.001	19	273	35	266	137	15	177	74
Library	Mtr.2456	TCCATGAAAGGGATAAGGTGGC	81	86	65	79	82	0.001	8	70	21	83	88	314	1	159	32
Library	Mterf.763	TGTTAGTTTTCACACGTTTGGT	87	81	70	81	78	0.001	307	16	305	11	145	19	244	96	59
Library	Nsun5.2182	TAAAATTCCTTCAAGCTTGGTT	78	96	87	104	91	0.001	384	77	291	57	23	249	845	794	26
Library	Fbxo10.1459	TTTCCTTCCATCTTGGCACGGC	78	101	64	83	57	23	8	0	347	42	26	111	64	185	176
Library	Hist1h2ba.20	TCTTGGAAATAGTAGCACCCTT	99	101	92	92	115	0.001	111	2	88	2	23	6	154	12	43
Library	Ddx28.1318	TTAGATGTTGAATCTTGTGGTC	192	188	183	178	176	294	0.001	167	59	274	133	255	298	148	102
Library	Apobec2.928	TTGAGTTCTCTGAGAGAGGGTC	87	104	75	102	81	47	0.001	68	22	92	216	6	1448	88	7
Library	Dnmt3l.684	TTCACAACAGGTACACACAGTT	84	86	71	69	65	0.001	4	272	9	6	166	6	3	28	121
Library	Senp8.411	TAAACCAACAAACTCCAGTGGG	87	115	89	90	73	75	4	0	40	100	228	334	3	35	261
Library	Bub3.246	TTGGATCGTAGAAGGCGCAGTC	102	88	69	72	73	3	158	5	0	60	44	6	203	110	51
Library	Sae1.926	TTGTAGCTCTCAGAAGTCGGAT	96	94	67	69	76	0.001	17	4	4	222	109	104	1	4	153
Library	Nsun7.756	TCGACTTCTTGAACTTCTGGTA	99	78	102	113	146	51	153	0	14	351	296	111	259	50	155
Library	Set.596	TTCTTCATCATCCATGTCGGGA	105	133	98	125	103	34	0.001	331	221	305	234	6	1733	249	198
Library	Prkcb.8472	TAGAAAACAAACTAGCAAGCTA	151	120	153	122	116	140	0.001	298	155	42	566	419	39	107	45
Library	Mcm6.2760	TATAGAAACAACATGATTTGGT	186	235	243	195	225	6	0.001	161	237	243	53	183	37	173	163
Library	Ikbkap.1081	TAGCCATATAGCAAGCACCGAG	151	151	105	106	89	0.001	98	161	101	35	80	236	419	15	73
Library	Senp3.2092	TATTGACCAGAGCAGGACCGTG	87	133	92	95	76	324	0.001	113	134	15	2	144	1137	336	73
Library	Hist1h3e.437	TAAAAGAGCCGTTTTGGTTTAC	145	135	119	121	96	218	0.001	57	261	93	154	91	35	745	130
Library	Prdm10.488	TTTTGGAGAACACTCCTCCGAG	116	175	113	116	126	0.001	59	84	57	112	192	419	200	32	9
Library	Pcgf1.677	TTCATTGTCATGTGATCTGGGA	137	167	144	137	131	0.001	153	24	67	38	127	85	185	8	83
Library	Prdm14.394	TAGAAATCGTGGTACTTCGGGA	96	117	94	92	73	85	0.001	65	23	3	68	19	154	116	3
Library	Ctsl.1111	TTCCTTTGGACATAGTGTCCAT	134	130	120	117	108	0.001	4	13	0	20	272	131	0	3	114
Library	2210018M11Rik.1500	TTAGTTGTCATAATTGCACCAT	145	159	155	161	161	181	0.001	84	314	32	148	288	1830	11	24
Library	Hmg20a.2602	TAGCTCGTTACTACTGCTGCTC	99	88	85	88	73	30	0.001	102	74	54	121	104	882	40	3
Library	Hist3h2a.218	TCAGCAGTCAGATATTCTAGCA	102	138	92	119	160	0.001	42	266	3	369	346	65	69	25	53
Library	Apitd1.386	TTTCCTTTCAGGTTAAGCTGGG	125	112	117	127	108	150	0.001	132	115	46	424	281	371	17	18
Library	Parp3.2257	TACATTCTCATGAACACGCCGC	70	101	72	59	64	0.001	0.001	0	101	3	406	1029	0	0	0
Library	Nsun2.1884	TGTATATATTCCCTCCTGTGCC	169	130	140	129	111	0.001	102	204	24	89	44	177	37	178	108
Library	Mcm5.2121	TTGAGTTGCTTCTCAATGCGGC	72	88	78	65	53	0.001	12	90	0	54	747	26	0	50	7
Library	Ino80c.803	TTTACTTGAGGCAACAACTGAA	140	169	137	142	130	652	0.001	83	153	111	145	32	178	136	976
Library	Smarcd3.1097	TCTCAGAGAACTTTAGGCGGGG	84	109	73	63	68	0.001	8	15	2	60	2	216	59	4	14
Library	Tcf19.1041	TTATGAGCTGATTTCCTCCGGT	84	104	67	73	50	211	0.001	65	31	72	198	249	258	185	1
Library	Kdm4b.3483	TTACCAGTTACCTACAGTGGGA	163	167	125	126	93	44	0.001	7	86	115	94	262	11	178	7
Library	Uimc1.591	TTCTTCTGCAGAACTTTCCGGC	87	101	66	72	64	37	42	0	3	87	88	19	161	143	14
Library	Stk4.191	TTGATTGCAACAATCTGGCCAG	122	133	114	115	90	0.001	68	79	0	73	329	268	0	204	2
Library	Sumo2.226	TTCATTAGTTTACTAAGTGGTG	423	350	411	398	387	0.001	299	294	396	166	192	413	426	136	133
Library	Hspbap1.2683	TAACAAACCAAGACCAACCCAA	180	141	114	129	103	34	0.001	28	61	74	32	98	139	19	54
Library	Dhx30.2310	TTCTCAAGAGGTGTGCGCAGGA	110	133	73	74	65	6	0.001	5	13	269	29	183	33	0	80
Library	Babam1.612	TTTGTGCGAACAAACATCTCAA	110	138	79	114	92	348	0.001	17	134	77	711	98	37	106	23
Library	Mtf2.479	TAGACGTTTGAGGTATTCTGGT	102	91	80	93	71	601	0.001	0	5	3	118	0.001	13	70	99
Library	Smarcd3.774	TAAAGGTCTTTGTCCAACTCAA	163	209	144	150	125	252	0.001	8	320	173	106	308	40	69	135
Library	Pop7.260	TTGACATAAATGTCGTTGGGCC	105	96	91	86	95	68	0.001	75	7	80	210	26	652	18	4
Library	Ctcf.202	TAGTGCATCGTGTTCTTTGGTT	64	115	68	88	49	0.001	64	27	80	3	38	65	10	20	87
Library	Fancm.4485	TAGTCTTTACTTGACTCCGGTT	67	109	84	91	85	0.001	0.001	7	100	28	2	0.001	140	61	84
Library	Hist1h2bn.370	TAAAGGAACTCACTTGGAGCTG	131	115	124	116	106	208	0.001	267	58	28	44	596	16	522	37
Library	Zfp57.952	TTCTCTTGAACGGACCACTGTA	84	99	89	95	68	75	46	261	99	0	59	373	1422	771	284
Library	Chd3.3438	TAACATTTTGGTCATCTGGGAG	233	211	202	201	174	105	0.001	43	34	263	91	19	39	189	296
Library	Mis18a.739	TTTGTTAGGAATGAGGGTGGGG	70	120	66	88	78	44	0.001	152	253	19	88	177	161	45	27
Library	Cstl1.425	TTTTCTTACATTTGGTCCTGCC	84	94	72	104	84	58	0.001	10	12	67	124	45	74	7	13
Library	Paf1.374	TACTGAACAAACCTGTTCTGGT	87	91	94	88	70	13	0.001	353	11	200	83	59	25	104	72
Library	Stk4.3548	TAGACTATTAATTCACCTGGTT	157	159	173	170	165	235	0.001	165	266	169	2	360	526	445	605
Library	Lnx1.1324	TTGAGTACCACTGAGGAGGGTG	116	107	86	126	97	0.001	179	153	457	32	35	413	113	33	611
Library	Hnrnpa0.2370	TAGAAAAAGTGACTGATGCGGG	119	94	90	102	62	184	0.001	297	95	82	115	452	346	44	45
Library	Crebbp.4414	TATTCTTGCACATGCATCCCAA	134	154	115	131	126	0.001	388	35	46	78	32	373	22	141	106
Library	Aff1.3890	TTCTAGACCATTCATACGCCAG	145	167	152	154	125	311	0.001	158	150	115	391	177	215	268	15
Library	Parp6.2365	TTGTGTAAACCTGAGTTCCGAT	99	86	111	81	84	0.001	29	493	180	67	56	32	696	142	71
Library	Sub1.486	TTAGAAAACAAAAGCCAATGTA	189	206	200	230	214	0.001	21	4590	492	272	240	249	558	130	217
Library	Fen1.1559	TTCCTTAAGACATTGCTCGCAG	137	154	128	150	127	188	0.001	139	40	53	38	577	8	152	133
Library	Kansl1.1464	TAAAGCACTGAAAAGAATGGAA	210	198	210	228	199	632	0.001	36	123	58	806	45	20	26	566
Library	Dtx3l.2447	TTGGTCTGTACTATCCAGCCTC	75	115	97	99	86	109	0.001	237	107	155	50	45	346	169	217
Library	Uhrf1.1961	TTGCTCTTCTTAGAGGCACGGG	43	88	87	83	68	164	0.001	46	0	92	130	6	0	504	110
Library	Phip.5052	TTTACTTGAATGGTTCCTGGTA	166	180	165	136	151	95	0.001	0	24	96	750	98	6	0	30
Library	Aire.389	TTAGGTCCACATCTTTTGGGAA	122	135	105	116	125	0.001	4	101	0	213	207	0.001	636	17	26
Library	Rnf8.353	TTGTCCATAATGGTCCACTGTC	131	169	79	92	94	61	21	167	0	0	260	393	0	12	109
Library	Fxr1.370	TTATTTTGATTGACAGGCCGAA	78	159	119	133	111	85	0.001	55	66	69	412	6	597	557	1
Library	Prdm6.1915	TACTGCTTTTGGTTTTCTGGGA	102	94	104	86	83	177	0.001	0	13	44	20	0.001	264	81	148
Library	H1fx.453	TTCAGCTTGAAGGATCCGTTGG	119	125	121	93	96	0.001	64	0	49	9	163	72	23	6	0
Library	Rfwd2.1545	TATGGTAACTACTCCAACTGAT	163	169	173	192	218	509	0.001	101	57	68	112	413	13	244	83
Library	Ddb1.72	TTGTACGACATATTGAGGCCTT	78	112	74	67	52	0.001	0.001	0	13	123	8	0.001	161	16	3
Library	Fen1.722	TTAAGTGTCGCATTAGCACGGG	119	159	77	85	76	123	217	210	4	51	136	380	726	4844	451
Library	Tdrd5.1472	TTGTGTAGCAGCATTTGAGGAA	119	125	98	106	86	232	0.001	101	54	67	44	288	54	126	56
Library	Sirt6.636	TTGACAATGACCAGACGGCCTC	70	101	62	60	68	85	115	0	97	0	2	26	106	135	4
Library	Padi4.1200	TGACATATAGAGCTTTCGGGTC	102	99	86	108	94	0.001	8	68	38	39	20	85	220	2	41
Library	Akap1.3151	TGGTTACAAATTACAACCAGGC	110	122	102	111	101	0.001	299	382	146	15	388	308	1	150	441
Library	Fam175a.813	TTTCTCTGGACATTCTTCTCTC	105	156	139	139	128	0.001	4	359	83	81	2	295	50	112	110
Library	Parp11.329	TGAAACATGTGCCACTTCCCAC	84	91	78	85	62	0.001	0.001	113	45	113	441	13	0	5	89
Library	Mll2.6220	TTCATGATTTGTTTACATCGGC	207	180	183	180	150	0.001	187	253	420	81	216	177	50	860	49
Library	Dtx3l.965	TATTGGGAGAACTAGCTTGGAT	99	138	107	112	116	0.001	111	19	179	42	192	118	22	10	143
Library	Chd1l.1093	TGGGAGAAAAGTAAAACCCGAT	70	88	69	75	73	112	128	92	0	448	145	308	410	111	141
Library	Bcl6.3170	TATAACGACAAGCATGACGCAG	137	128	106	113	92	0.001	21	22	105	186	403	216	1	74	40
Library	Mtf1.1228	TTGCTGGTGAAATTGTGCTGAG	102	122	97	95	76	0.001	4	146	57	103	747	32	5	58	23
Library	Chd1l.1537	TTGAGAATCTCACTTAACTGGA	183	198	216	177	165	23	0.001	71	207	24	88	6	940	25	27
Library	Inmt.244	TCAGTGACAATGATCTCCCGGA	75	109	67	75	88	3	0.001	9	29	69	145	190	3	40	0
Library	Rad18.826	TTTAAATCACGATCAGAGAGCA	128	138	112	135	136	0.001	516	365	180	190	177	45	276	266	471
Library	Eya2.746	TCACTATTTCTCTTTGACCGGC	81	96	76	103	108	434	8	7	0	152	572	406	1	84	56
Library	Rbbp5.1332	TGGGTAAATACAATAGAGCCTT	67	94	78	59	68	0.001	68	253	158	57	50	137	280	25	138
Library	Nat6.231	TTGGATGAAAGTATAGAGCCTT	93	86	92	77	88	0.001	4	182	245	71	14	321	78	17	87
Library	Ep400.7340	TTGCAATTCGCTCTGCACGGAG	116	133	118	99	92	3	533	9	73	7	94	91	220	268	752
Library	Noc2l.785	TATGTCTTGACATCCACACGGA	116	141	80	84	85	0.001	0.001	272	188	171	154	6	0	246	143
Library	Cdk2ap1.22	TAGATCACCCATACATCGGGCG	75	99	80	82	65	0.001	51	308	0	397	11	504	0	131	323
Library	Fbxo10.4515	TATACAGCGACTCACATTGGGG	140	138	100	98	98	85	158	156	0	72	160	222	47	341	106
Library	Atad2.3069	TAATCAGGAACCTCATCAGGGT	78	75	69	79	51	47	0.001	129	1	63	115	78	1	34	55
Library	Mkrn1.1028	TTAGCACTTCTCCACTTGCGAA	134	141	108	122	90	116	0.001	135	166	88	222	52	516	15	96
Library	Mterf.129	TGCTGAATATTGAAGCATCCAG	157	162	159	154	152	102	0.001	92	272	125	62	327	239	80	31
Library	Morc3.233	TTGTATGTAAAAACTTCGGGCA	107	104	100	112	91	126	0.001	265	68	181	195	104	28	68	387
Library	Sirt6.852	TTATACGAAACATGCACTGCAC	110	91	77	93	87	201	0.001	85	10	266	252	26	203	9	130
Library	Mis12.1798	TTGAGCATACTCTACCACTGAG	172	135	157	175	165	68	0.001	296	29	135	109	190	8	109	154
Library	Sae1.1019	TACCTGACAAAGTCATCGGGAA	55	94	85	90	78	102	0.001	155	66	42	29	91	154	34	110
Library	Zmynd8.340	TTGTTCAATGGTCAGCATGGTC	90	96	95	94	94	3	0.001	169	174	291	65	209	168	3	116
Library	Taf5l.108	TCATGACTGAACATCCCAGGCG	96	65	89	77	62	3	0.001	107	55	5	86	439	0	312	34
Library	Gatad2b.432	TTGAGTCTCTCTTCCATCCGGG	87	70	94	97	72	0.001	0.001	3	12	99	2	301	0	0	18
Library	Prmt3.1285	TAACTGCTTTCTTCATGCAGGA	90	112	116	131	103	0.001	0.001	116	99	65	86	91	0	41	7
Library	Smyd3.2412	TAAAAGAGTACCACCATGGGAC	131	104	98	115	116	61	0.001	21	59	46	103	26	22	169	11
Library	Cstl1.357	TGACCTTGAATTAGCTTCTGAA	99	128	123	137	112	71	0.001	22	140	74	14	137	288	9	98
Library	Zbtb38.3037	TTGTAAAACAGCTTAGACCCAA	116	149	134	136	119	17	0.001	140	340	67	166	308	1	154	131
Library	Smyd4.2017	TAGCAGTGCAGAATCTCCTGTC	72	86	73	88	73	0.001	0.001	65	267	3	278	0.001	6	4	182
Library	Prdm12.1943	TCGCTCATTCTCTTGTTTGGGG	87	88	86	72	110	75	0.001	0	32	2	103	6	0	3	66
Library	Pknox1.890	TTCAACTGCAACTGCAGCTGTG	113	122	108	101	76	37	12	0	0	59	103	6	1023	0	1195
Library	Setdb1.2710	TTTGTCTGCAAAGTCATCTGTC	93	88	95	109	104	201	222	63	0	137	100	209	297	174	106
Library	Brd2.2519	TTGGAGAACATAAGCCGTACAT	105	109	90	98	77	119	0.001	27	88	54	169	78	1	290	74
Library	Hdac5.1136	TTCTGTTTTAGCCTCGAACGTA	119	122	98	88	79	58	0.001	123	29	48	166	255	3	112	18
Library	Chmp4b.1429	TAACAATCTTATTCGCTTGCAA	178	156	170	191	156	160	0.001	328	219	61	263	91	110	105	70
Library	Apbb1.896	TAATAGACTTGGAACTTCTGCA	128	141	138	136	127	0.001	81	32	143	188	106	386	3	114	121
Library	Zhx1.2251	TTACTCTTTGAATTTCTCTGGT	105	130	138	151	165	0.001	166	59	350	276	11	255	393	49	442
Library	Ddx28.1454	TTGATAACCACTTCCACGTGGA	90	130	100	88	86	0.001	0.001	6	118	15	2	13	8	101	0
Library	Fbxw9.780	TTGATCTCTCCAAACTGCTGCC	93	133	68	95	64	0.001	21	23	295	166	177	65	74	119	6
Library	Smyd2.179	TTGACAATCCTTCTTTCCTGGC	70	128	85	89	92	170	0.001	0	110	29	17	39	5	25	1
Library	Chd1l.2743	TAACTGGTTGCTGAAAACTGGA	55	109	69	72	75	13	0.001	141	6	48	68	373	0	379	166
Library	Yeats4.597	TCATAGAACTCTGAAACCACTG	186	135	201	181	237	17	0.001	54	431	102	344	170	159	3	28
Library	Phf21b.3501	TTTCTTGCAAAATCGAACTCAA	87	91	110	120	121	99	0.001	68	75	227	97	144	156	3	331
Library	Nap1l3.1251	TTATTTTCTGTATTTGCCTGGG	215	169	197	227	210	85	93	37	132	100	275	268	1027	1159	1113
Library	Naa60.602	TGATGTAGAGGACATAGGTGAA	134	120	146	122	117	23	0.001	208	84	189	62	98	22	204	69
Library	Pcmt1.506	TTGATGATTCCATTCTTGCGGA	143	146	113	117	84	102	0.001	100	130	207	667	65	1	320	277
Library	Atad2b.1004	TCTGTATCTGTCCACATTCGAA	137	146	134	109	223	0.001	93	169	29	426	88	13	273	89	168
Library	Pcgf5.596	TTTAGACTTGTCAACCTTCGAA	122	141	145	145	148	0.001	29	259	59	310	29	137	135	52	113
Library	Dhx37.1589	TAATTGTCCAGGTTGATCTGGG	134	125	98	116	90	44	4	276	8	0	14	6	11	103	859
Library	Rbl2.4283	TTACTTAGCTAAAAGATCCCTA	732	559	617	554	473	0.001	252	379	473	487	142	295	212	267	204
Library	Pias3.1380	TAGACAGGAAGTCACTGCCCAG	107	112	99	85	79	0.001	93	83	227	23	738	373	5	119	5
Library	Cenpn.974	TACTCTTGAACTTGGTTTCCAG	195	143	199	173	190	188	0.001	134	260	469	56	170	292	134	176
Library	L3mbtl1.2349	TCTTCTTCTGGAATCTTGCGAT	96	99	81	80	124	263	0.001	70	24	115	91	78	100	25	54
Library	Klf1.249	TTTCAGACTCACGTGATGGGAC	90	91	73	76	56	211	0.001	30	2	81	2	281	407	53	1
Library	Ska1.1938	TATTTTGGTAACTAGTGCCCGC	99	117	79	103	81	140	0.001	194	168	143	8	104	89	676	222
Library	Chuk.1546	TATCTCTCCAAGTCAAGCTGAA	128	115	132	134	131	235	0.001	18	77	104	281	85	3	115	70
Library	Hif1an.3895	TTAGAGCTCTGATTTGTAGGGG	122	122	90	108	84	88	0.001	167	173	195	100	6	1135	166	75
Library	Cdk5.90	TTAGCCTTGAACACAGTTCCAT	99	135	91	97	65	0.001	93	4	11	18	14	281	3	6	17
Library	Dot1l.1376	TTTGACAGTAGCCACACCTGAT	72	65	79	80	68	0.001	0.001	90	110	24	59	0.001	178	18	22
Library	Nap1l2.810	TAGACTGCATTGATGATCTGTC	163	162	135	141	146	17	0.001	96	208	50	23	209	52	111	9
Library	Hist1h2bn.379	AGTGTGAGTTAAAGGAACTCAC	137	81	104	105	76	0.001	98	197	121	42	83	19	88	114	94
Library	Ddx27.1038	TACTCATCCAGCATCCTGTCAG	125	130	120	113	109	119	8	113	3	285	121	13	806	1258	1173
Library	Stag2.1096	TTGCTTATCATGCATAGTCCAA	239	230	179	189	152	153	0.001	52	73	28	575	78	47	0	122
Library	Setd6.759	TGGTTTAGTATGTCTGCAGCAG	134	130	115	106	122	34	0.001	34	44	7	169	91	11	2	10
Library	Arid4a.3485	TAATCCACTATTTCCATCGCTT	119	112	74	83	87	47	0.001	78	95	47	17	196	156	8	53
Library	Hnrnpa1.1479	TTCTAACTTCACACTGTTGGGG	119	156	144	146	146	147	0.001	189	21	198	97	85	18	295	38
Library	Kdm6a.3281	TTTTAGTAGAGAAAAGTCCCAA	183	177	147	162	153	6	17	838	295	169	667	360	629	689	682
Library	Hlcs.1957	TCACATTGAATCCACAGCCGAT	72	94	77	88	82	0.001	85	28	203	60	124	288	30	6	57
Library	Ddx31.1168	TTGTGGATTTTATATGATCCAC	218	196	212	214	225	6	4	232	34	173	406	72	293	158	428
Library	Trim12c.275	TAGACTGGTAACTAAGTCGGCA	102	94	89	112	93	352	76	78	0	0	169	26	125	11	35
Library	Kdm2a.1839	TTATGCAGTATACATAGCGCTC	137	138	104	115	110	75	0.001	23	28	83	86	32	1	163	73
Library	Nedd4l.4963	TTTGTTTGTAAATCTATTGGGT	186	180	223	225	216	0.001	34	161	336	182	44	327	132	22	105
Library	Sirt5.82	TCGTCTACAACACAACTGGGAA	99	130	104	108	116	0.001	8	94	148	89	53	6	54	22	330
Library	Usp35.747	TCATCATTGCTGAGGTTCCGGA	107	107	89	85	88	0.001	51	22	0	61	56	0.001	8	85	224
Library	Chd1.4470	TTCTCCTCTTTGAACCTCCCGC	87	86	73	70	71	0.001	21	1	248	343	219	32	0	543	1135
Library	Hist1h3a.455	TAATTCCGTAGAACTGTACGGA	134	115	126	101	100	0.001	196	0	194	35	59	91	13	15	14
Library	Akap8.1607	TTGTTCAAAACACTCTTAGCCA	102	86	87	94	109	0.001	38	2	1	66	20	65	0	224	56
Library	Wdr82.2160	TATGTACACAATTTGTGGTGGG	186	154	160	164	165	78	0.001	78	54	96	2	104	16	271	280
Library	Kat2a.2502	TTGAAGTAGAAGAACTTCTCCA	183	164	177	205	164	656	0.001	34	36	127	640	52	271	60	2
Library	Huwe1.9223	TCTAGTGGAAGAACTCTCCGAG	256	164	178	167	244	177	521	0	0	181	8	98	188	126	94
Library	9930021J03Rik.3117	TTCTGGAGAGTAGACACTGGTA	64	81	85	93	121	0.001	4	26	52	24	495	131	149	0	18
Library	Prdm13.626	TAGAATACCACACAGTCAGCTC	140	94	109	115	80	17	0.001	16	3	189	100	39	11	15	3
Library	Sirt6.1193	TATTGCATTGGGAGCTTCTGGG	137	120	98	93	80	208	21	2	316	14	14	229	241	585	1338
Library	Ada.645	TGTACTTCTTACACAGCTCCAA	102	128	111	95	114	10	46	6	74	55	32	26	1801	158	606
Library	Mcm3.1373	TTATACTGATCATACCTGCCAT	207	183	145	164	147	0.001	196	440	300	199	74	281	123	240	88
Library	Nat10.1487	TTGTTGAATGAGCTTGAGGGAC	125	133	94	102	77	37	0.001	36	173	31	403	78	3	11	61
Library	Mael.650	TTTGTAACACAGTTGCTTGGTC	105	125	92	102	97	0.001	29	37	5	17	94	59	173	0	117
Library	Atr.5742	TTCATTACAACTGTCACCTGGA	125	146	122	123	105	3	102	0	0	81	17	32	0	21	232
Library	Vrk1.674	TAGTCTACCAAATATACCTGGT	110	151	158	185	136	23	0.001	419	338	95	11	59	219	276	79
Library	Hdac7.1966	TTTGGCAGAAACATGGTAGCCA	93	86	62	63	63	3	98	0	1	0	139	0.001	11	9	38
Library	Mphosph8.1605	TTCTGCAGCAATGTATGCCCAA	110	130	93	83	83	85	0.001	396	312	278	124	32	466	68	220
Library	Trim66.2887	TGACCTTAATGGACATGCTGGA	75	141	115	99	89	0.001	102	286	29	58	80	118	18	49	54
Library	Apitd1.333	TAGCAGTGAATTATTTCGCCTG	110	122	123	134	117	0.001	25	385	295	1010	86	65	266	144	125
Library	Tnks2.513	TATTCAACTACATCCTTCCGTC	175	138	135	135	146	3	0.001	234	73	80	216	52	10	33	11
Library	D14Abb1e.3586	TAAATGTTCAGAACAGAGCGGC	96	104	76	73	71	0.001	55	21	354	144	127	39	13	98	81
Library	Nek9.1877	TTGTGTAGGGAACTTCATGGTA	119	164	136	144	125	0.001	192	23	17	68	11	52	74	2	367
Library	Mphosph8.683	TTCGTCTTTACATCGAAACCGA	116	112	93	115	95	10	76	2	0	86	106	354	1	1	138
Library	Naa15.2859	TTTCTGCAGAACTATCTCCGTT	67	96	69	81	65	6	281	0	0	11	311	577	0	21	45
Library	Prdm4.652	TAAAATGCCAGGTAGAATGGTT	52	101	79	70	53	123	0.001	261	15	133	20	98	190	14	95
Library	Ndc80.2075	TAGTTTATCTTCATTTGTCGGG	204	248	249	265	262	88	8	143	260	200	516	150	983	1030	578
Library	Fus.941	TCAATTGTAACATTCTCGCCTA	160	133	127	150	180	30	0.001	227	87	153	465	400	61	0	64
Library	Prmt3.2407	TTTTCTAGAATTAGCAGACGGA	128	120	106	122	89	0.001	59	251	128	134	237	124	49	17	77
Library	Nat6.881	TCTAGAGTCAGCTTTGCTGGGC	75	81	79	68	76	6	0.001	210	381	139	47	131	181	128	3
Library	Mcm6.683	TTGAAAATCAACAAATCTTGAT	183	227	232	218	255	88	0.001	58	10	132	480	13	39	4	42
Library	Cramp1l.879	TTTGTTGCATTCTTGTCATCCA	128	107	75	97	78	0.001	29	125	1	2	115	118	0	36	24
Library	Ece2.833	TCTTGTGATAGATCTTCTCCTC	245	206	223	226	354	201	196	9	0	258	83	150	305	192	9
Library	Zkscan2.3462	TTTACTTCGATTCTCAGGCCTG	166	162	128	135	139	23	42	101	0	56	14	118	69	59	55
Library	Phc1.2893	TTGAGGACATTGATCTTGGCAC	128	141	108	115	100	280	0.001	255	469	26	2	203	222	330	132
Library	Tbl1x.459	TCTTGTCTGTACCACATCGGGC	67	86	76	84	84	0.001	38	192	0	189	1847	19	5	0	49
Library	Cbx3.555	TTCATGAGAAACATTAACTCTC	271	326	339	297	339	0.001	153	371	288	436	17	26	431	359	641
Library	Tox4.4020	TTACTCTTGGAAACCAACTGGA	125	112	110	102	110	174	0.001	31	55	120	5	393	11	131	63
Library	Hdac3.1149	TTTTCAAAGATTGTCTGGCGGA	125	109	115	88	97	0.001	226	64	69	204	41	314	244	84	4
Library	Zhx3.2805	TCATAGTCCTGGTTGCTTGGCC	90	109	82	96	76	553	0.001	117	23	101	41	26	101	49	174
Library	Ezh2.1719	TTTTGTGCTATCACACAAGGGC	64	86	79	81	73	23	153	8	0	27	252	203	81	57	20
Library	Orc1.368	TACTCGTGCACATTTCTTGGGA	52	88	71	77	68	41	0.001	20	817	30	29	104	5	90	88
Library	Chmp1b.523	TCTTCCATTTGCTGCGTCTGGA	67	70	81	78	69	88	17	0	94	0	299	13	62	3	7
Library	Dqx1.50	TGAGCTTGTATAACTGAGCCTA	107	94	76	90	62	30	0.001	78	75	98	5	177	23	65	67
Library	Nsun7.2057	TACTTATCTTGCTTTCTCGGTG	198	164	168	208	184	6	136	135	40	177	548	170	385	1325	113
Library	Sumo3.156	TTGGTTGTCCATCAAACCGGAA	131	91	93	99	65	102	0.001	71	14	9	652	6	1	11	68
Library	Sox10.709	TTTCGTTCAGCAACCTCCAGAG	119	138	81	116	77	0.001	106	162	3	21	94	131	27	14	1
Library	Dhx8.1819	TGCTCAAGGATTGACATCTGGG	105	65	78	83	68	0.001	8	153	278	19	88	465	3	183	1
Library	Usp13.3231	TAGCCTTTGAACACCAATCCAT	90	101	73	84	70	0.001	68	194	78	74	204	209	20	76	6
Library	Chd5.5992	TTGTAGTTGACAATCCCTCCCG	64	130	91	92	95	30	0.001	63	109	50	47	45	20	15	83
Library	Morc4.1086	TAGAATACTACAAAATGCCCGT	102	83	89	79	92	75	0.001	0	78	39	180	0.001	33	91	22
Library	Tdrd1.555	TAGTACGTCTGCTTGCACTGGG	99	120	91	102	72	13	551	0	461	156	94	485	862	303	2
Library	Brd2.2966	TTATCATCTTCATCGATCCCAA	186	149	150	144	163	0.001	93	279	123	154	189	163	42	53	37
Library	Bre.276	TAAATTTCCATGTTCTCTCCAT	154	172	185	177	165	0.001	81	33	99	96	5	380	123	21	22
Library	Prkaa1.486	TATCTTTGCATTCATGTGTGCA	105	151	123	131	125	376	4	61	70	83	172	721	470	116	424
Library	Taf9b.420	TGTTAAGCAGTATCTATCAGGT	148	117	162	145	130	102	0.001	340	167	118	207	537	1	142	128
Library	Acta1.726	TTCTCTTTGATGTCGCGCACAA	58	112	67	82	81	3	17	30	86	113	406	308	616	61	18
Library	Parp3.596	TATAAGTGTGTACTTGTTGGGC	163	154	134	134	120	0.001	76	84	148	177	391	157	54	51	4
Library	Dnajc2.433	TTGCTTTATGAGCTGCTTTGAT	105	115	109	114	108	0.001	0.001	150	3	28	8	0.001	6	76	15
Library	Tdg.366	TTGATTTTGTAGACTTGCCGGA	67	125	108	125	79	239	115	17	0	216	14	236	93	101	136
Library	Ddx49.849	TTCTGCTTCATCATGGAGTGCA	87	83	79	82	82	123	0.001	79	0	7	444	170	0	433	0
Library	Hist1h3c.18	TTAGTACGAGCCATTCTTGGGA	102	101	87	99	83	201	0.001	376	0	2	299	0.001	310	4	16
Library	Ercc3.1698	TGAAACTTGATCAGAAACTGGC	84	99	86	102	65	0.001	76	127	15	38	29	236	33	44	2
Library	Brd8.1304	TTCACCTGTGTAAGACACAGCA	87	86	92	90	68	37	51	6	4	35	249	111	108	177	16
Library	Chmp5.249	TTTGCTTTAAAACTCTCAGGGC	99	112	94	111	91	13	111	11	117	38	14	104	519	395	1019
Library	Setd5.627	TTGCTGTGTACAACACAGTGGA	96	138	79	96	81	0.001	209	3	102	138	11	19	8	253	90
Library	Ercc5.1996	TTACACTTGGTCTCAAGTGGGT	90	96	57	70	43	147	4	0	0	2	2	19	3	287	94
Library	Ddx3y.690	TTTTGCACTGGAGTAGGACGAG	105	151	86	108	102	0.001	51	75	0	84	115	0.001	164	37	18
Library	Rasd2.863	TGTACTTGAGGTCACTGTTGAC	102	112	75	100	70	0.001	76	168	101	28	94	137	3	43	75
Library	D1Pas1.1540	TCTTGCTCAACTATTCTTCGTA	175	151	127	126	218	0.001	89	27	281	114	658	406	6	3	42
Library	Sox10.887	TAGTGAGCCTGAATAGCAGCAG	119	112	96	98	95	0.001	55	53	88	147	17	137	10	66	88
Library	Zmym5.4989	TTTTCTACCACCTTTGTCTGAA	154	175	160	161	120	37	158	129	1	193	231	163	786	421	80
Library	Rpa3.319	TAAAGTTCAAGATCAAAGCGAT	201	141	155	173	117	0.001	38	502	0	3	180	45	20	120	0
Library	Gm10094.659	TACCAAAGTACATCCAACTCTA	172	172	167	150	142	0.001	277	40	222	118	275	222	11	48	29
Library	Eif4a3.1419	TGTAAAAGGTTAAGCATCGGAT	116	115	112	115	108	201	0.001	131	0	126	88	85	0	74	19
Library	Ino80.3551	TTCTGATGAAAGACCAGCCGTT	90	88	66	74	61	0.001	0.001	51	0	177	17	459	0	0	34
Library	Bop1.2227	TTAGCTGAAGAGTCGAATGGTG	154	115	123	127	133	0.001	158	109	112	40	8	150	74	92	27
Library	Uba7.1938	TAGATAGTCTGAAGAGTCCCTC	163	159	141	125	133	78	478	4	7	36	237	65	178	612	89
Library	Lmnb2.895	TGCCTTGTCATTCTGGTCCGAG	110	117	75	83	82	17	0.001	119	43	22	172	104	3	24	3
Library	Pax6.430	TAATCTGTCTCGGATTTCCCAA	96	120	100	113	105	41	8	0	296	21	133	295	1	210	4
Library	Ddx10.2123	TTTTGCTTCTGCAACTTTGGTT	102	73	83	73	73	34	0.001	6	0	33	121	0.001	246	34	20
Library	Hist3h2bb-ps.65	TAATGTCTAGTTGTACTACGGA	201	248	236	210	203	6	4	104	88	251	44	334	239	180	306
Library	Sp140.2150	TGACCAAGAGTAATCATCCGGG	131	120	106	123	92	44	0.001	239	4	63	86	137	8	2	30
Library	Hdgfrp3.921	TTTATCATCTTCGTCTCCTGGA	148	183	126	140	163	0.001	128	12	51	99	317	190	8	1	22
Library	Msh6.3021	TTCTCTGGAATCTCTAACTGGT	99	107	90	99	104	3	17	17	25	100	65	144	163	12	360
Library	Suds3.1710	TAAATGAATCGTGTTCGCTGGA	122	120	88	89	83	1011	0.001	410	7	68	263	6	25	178	74
Library	Coq5.377	TGAACGTAACTAAGGAACCGGA	107	83	83	94	72	205	0.001	112	0	87	62	0.001	61	25	563
Library	Rag2.433	TTGTATGAGCAAGTAGCTGGAT	119	162	111	120	111	0.001	504	127	23	85	195	39	37	21	56
Library	Pias2.403	TTTAACTGCACATCAGGATGGA	116	125	115	122	113	6	76	11	59	11	5	98	718	53	502
Library	Nek6.288	TTCCTTGACACAGTCTTGCCTG	102	130	113	111	78	47	0.001	18	342	108	186	170	1	44	34
Library	Ppp5c.1010	TTCATGTTGTCTGTCTCGTGGT	78	81	76	61	66	0.001	4	0	29	148	0.001	354	1	644	117
Library	Smarcc2.4492	TTGAACAGAAGAAAGGTGTGGA	110	130	105	130	91	68	8	26	162	60	74	98	397	772	177
Library	Men1.1110	TAGATCTCCTCATCCTCCCGGC	119	125	71	85	74	75	0.001	42	38	0	56	0.001	8	47	133
Library	Rpp25.757	TATATGATTCAGTCGGTCTGGG	128	109	129	125	109	85	4	312	19	46	103	52	358	1760	73
Library	Mettl11b.663	TAACTTTCAACTTTGTCCTCGT	93	86	96	92	89	44	0.001	104	147	85	38	65	11	124	37
Library	Fen1.1503	TGAGAAGTGGTTTGAGCCTGAC	107	73	76	77	68	34	0.001	71	20	37	121	131	5	17	3
Library	Sbno1.4947	TACTTCAACAAGAAACTTGGGC	90	96	118	89	103	0.001	0.001	0	146	100	8	0.001	0	58	66
Library	Sumo2.893	TACTTAAAGACAGATTGCCCTA	192	188	147	164	133	150	0.001	139	130	52	124	91	198	8	16
Library	Msl3.603	TATGATGTTGGTCTGGCATGGA	107	91	78	92	81	0.001	0.001	83	60	159	2	13	0	160	30
Library	Ddb1.1671	TCATGTTCCATCTCTGTGTGGC	78	99	95	64	89	0.001	51	119	2	30	2	19	79	0	261
Library	Chd1.3880	TAGCTCTTGATAAACCGCCGAA	75	88	82	93	73	147	0.001	17	76	25	23	118	1	84	27
Library	Ube2e1.902	TAAGTTACAACAAAATCCTGGG	131	175	150	160	144	64	4	109	269	127	228	236	560	211	364
Library	Ino80.4068	TTGGGTTTCAAGGTATCTGGTT	87	73	70	71	83	0.001	55	118	0	2	86	19	0	0	19
Library	Eya1.2042	TTCCTATTTTAGTTGCACTGTA	198	185	170	171	160	34	29	141	14	337	394	72	657	348	219
Library	Fbxo11.1620	TTTGAGGTAATCCACACGCCTG	72	107	73	90	68	0.001	384	50	171	102	71	144	183	19	18
Library	Nbn.1938	TTCATCTTCTTGAAGAGCGCTG	119	115	108	117	100	0.001	119	0	23	7	0.001	45	8	34	30
Library	Phrf1.379	TTGAGTCTCTATTGCTGCCGTT	72	83	60	68	73	99	0.001	8	56	10	77	13	1	8	64
Library	Tle1.1000	TTTAAGACTGTGATACTGCGCC	96	101	96	88	77	150	136	30	0	84	20	72	215	131	24
Library	Jade3.758	TGTCATCTAGGTCATAGCGGCA	84	96	72	86	84	13	0.001	83	17	0	0.001	131	20	186	0
Library	Taf1.4224	TCACAGTGAACAGTGGTTCCAA	99	115	101	94	107	523	0.001	33	103	1	447	478	0	117	21
Library	Nsun5.1334	TTCTGGATCCATTGCATCGGTC	110	130	84	86	99	140	17	0	9	85	74	203	11	69	276
Library	Wdr5.398	TTTATCAGCAGATGAACTTGCC	52	128	94	108	76	0.001	0.001	115	0	19	0.001	341	1	0	7
Library	Pcgf2.1952	TTCTTGTGCTTCTAGATGCCTC	110	109	113	134	87	23	25	0	56	225	74	59	225	62	216
Library	Brcc3.808	TTCTTGGTAAATACTGAGCCAT	143	138	105	130	117	126	0.001	193	7	42	213	249	0	145	178
Library	Nat6.146	TAAGACAGCTTTGTTTGCCGGG	78	96	84	68	65	1203	0.001	70	14	49	174	39	11	201	6
Library	2810432D09Rik.605	TTCAGGTCTAGAGAACAGTCAG	172	146	149	139	157	88	166	358	11	29	127	747	592	133	402
Library	Uhrf2.1001	TTAACCATTACCACATCACCAA	201	188	155	145	131	6	252	2	57	90	255	124	28	164	290
Library	Prmt8.611	TCTCGATGTCATCTCCTCGGGG	96	73	73	86	74	0.001	192	74	0	45	5	59	259	0	11
Library	Brd9.888	TTCAGGCTCAAACATGCAGCTG	105	135	87	100	72	82	102	220	175	10	489	118	380	358	705
Library	Ing1.1370	TTTTGCTTTCTTCTCCTTGGGC	67	104	73	99	96	47	0.001	73	25	42	8	91	5	21	68
Library	Dnajc2.354	TTGATTCTTCCAATCTTTGGGA	175	162	173	170	174	10	34	43	14	130	83	45	171	114	622
Library	Smyd4.1564	TTTCCATTGACATTGCATCCAG	128	203	172	133	155	41	93	110	18	96	352	144	969	113	215
Library	Ino80e.861	TTTTCTGATTGTGTCAGTGGCC	107	107	79	93	71	458	0.001	1	7	77	5	65	15	1	68
Library	Cdc5l.2568	TTCTTTTAGACACTCTAGCCTA	148	133	142	146	136	0.001	145	50	203	43	169	6	8	51	209
Library	Mul1.3459	TAGTCAACTTCTTTTACTGGTT	125	112	118	108	138	0.001	337	301	96	89	183	6	514	36	55
Library	Inmt.424	TTGGTCACATCACACCTCAGGA	99	122	78	81	69	6	0.001	0	128	158	0.001	367	16	0	319
Library	Asf1b.246	TAAATGATCTTCCACTCCAGGT	110	107	110	119	92	23	0.001	0	48	92	0.001	52	50	126	428
Library	Recql4.1817	TTCTTCAAGACAGACTCTCGTT	78	75	77	74	58	47	119	5	1	14	109	157	91	12	60
Library	Tcf19.1042	TTTATGAGCTGATTTCCTCCGG	140	125	117	123	142	184	17	102	41	123	100	222	1913	71	739
Library	Kdm3b.1969	TAGATTTTCATGATTCTCTGGG	280	266	287	286	244	198	410	23	64	137	311	550	1360	826	118
Library	Hdac4.817	TAAGAGGGAAGTCATCTTTGGC	90	133	124	105	100	140	140	7	0	139	222	13	140	208	3
Library	Myc.215	TCTCGCTGGAATTACTACAGCG	125	141	95	97	122	0.001	4	554	288	152	5	72	33	351	26
Library	Tdrd5.1296	TATTCTGGCATAATGTACCGGT	119	115	76	77	80	3	12	38	109	32	183	295	47	59	49
Library	Cenpl.1738	TATTTGACTAAATTGGATCCTT	131	159	189	168	142	0.001	311	128	103	162	97	131	191	6	48
Library	Cdyl2.2271	TCTAAATGTACAATATCTGGGT	154	175	215	198	318	10	46	103	310	216	80	222	618	1448	255
Library	Prdm12.2314	TAAAGTGACTGTTTTCTGGGAG	163	237	208	212	149	78	299	81	15	109	260	91	210	869	918
Library	Nsun7.736	TATGGTCTCTTCATTCTCGGAA	157	193	132	128	147	119	55	60	219	6	100	341	249	417	187
Library	Scml4.1669	TAGCTTGTCAATGTGATAGCAG	204	206	152	164	180	365	64	21	206	126	444	268	937	375	367
Library	Lbr.228	TTTTACAGTGTAGAGCTGGGAT	105	91	76	91	100	287	17	12	121	0	219	170	1	92	15
Library	Nsun4.671	TAGATTACGGCAACAACCCGTC	96	91	81	94	79	3	29	0	126	66	0.001	275	292	328	387
Library	Supt7l.681	TTTTACAGTCTAAAGGCTGGAG	166	159	126	158	133	0.001	85	78	132	38	44	6	1	196	414
Library	Gsg2.1989	TCACAGAAAACCACAATCCCAT	102	83	72	78	89	0.001	183	45	41	43	71	242	5	28	7
Library	Aff1.5835	TTTAAGCACACAGTGAACTGTG	323	300	258	271	250	222	64	245	163	122	593	1442	852	200	560
Library	Supt16h.198	TTCTTCATCAACACCCACCGAT	96	96	86	82	78	41	4	161	124	401	287	59	949	1449	68
Library	Ddx3y.202	TAAGTGAGGAGGTATATAGCGC	125	120	110	121	104	594	85	77	3	38	142	222	524	224	168
Library	Kansl1.4256	TTCAGTGACAAGAACTAGCCAA	128	86	111	138	88	0.001	111	71	0	211	133	26	0	25	20
Library	Usp35.1591	TTTCTCTTCTTCATGAAGCCGA	122	125	130	146	122	37	393	161	166	158	613	419	1312	946	216
Library	Ddx18.1439	TTTGCTTTTGCTTTCCATGGAT	84	122	86	104	98	153	0.001	92	0	3	86	0.001	859	0	815
Library	Mum1l1.1558	TATCATTTTCTAACGCAGCGGC	75	101	73	88	54	20	0.001	7	77	12	17	91	0	95	105
Library	Ddx47.588	TTGAGGATCTTGTCAACCTCTG	148	128	136	134	124	406	0.001	8	45	99	59	45	1	29	123
Library	Tdrd3.426	TGAATTTGTAAGACACATGGAC	198	180	163	171	166	20	76	71	219	142	91	177	1254	480	380
Library	Prmt2.460	TATTCCTCCAGTTGCTTGCCGA	99	112	84	83	61	211	0.001	76	0	106	23	209	224	149	0
Library	Tada3.576	TTTTGGATTTGGGTCGTCCCGG	70	81	74	80	75	99	8	0	53	38	148	800	0	89	167
Library	Atf2.364	TAGAAAGGGTTTGTCATCACTC	131	109	89	108	96	194	0.001	4	59	10	106	26	0	99	208
Library	Foxp4.1734	TTGTCATTACTTCTCCTGCGGG	119	128	114	127	106	61	0.001	180	265	484	246	124	6	65	103
Library	Nap1l3.2582	TAAATCACATAAACAAACCCAC	154	151	177	183	155	0.001	247	334	126	434	130	583	10	40	141
Library	Tdrd7.594	TTATCATTGACTTCCGTAGGGC	128	104	100	115	97	0.001	98	135	289	54	151	308	32	161	0
Library	Ntmt1.158	TTCTCATCCTCAATCACCTCGC	107	109	90	85	88	362	98	3	0	223	346	59	551	10	210
Library	Mum1.858	TAAGACACTTTCTCCCTTGGAA	145	185	150	172	135	68	175	175	25	13	373	281	191	41	766
Library	Smarce1.1310	TCTAGCTGTTGTGACAACCGAC	75	81	65	79	75	0.001	153	0	25	18	0.001	59	174	25	2
Library	Ctcf.3642	TCTGATAGCTAACTGATGGCTC	145	75	80	80	165	150	68	4	0	32	177	281	507	10	4
Library	Zfp740.1568	TCTAGAGTCAAGGACAAGCGAG	105	133	107	107	131	0.001	68	0	31	15	100	124	54	0	3
Library	Ubr5.6797	TTGAACTGTCAGCTTCTTCGGC	84	120	95	72	60	0.001	38	169	14	79	148	124	224	149	0
Library	Setmar.462	TTCTCTGTCTGGAACACCTGGA	64	112	90	92	78	188	42	0	182	57	204	144	47	3	127
Library	Setd2.5684	TAGCTCACTAGTGACGTCCGAG	210	214	167	152	146	88	0.001	42	17	115	346	0.001	281	89	735
Library	Alkbh8.2155	TTTATGAAGTCAGACAACGGGA	96	107	77	84	88	194	179	12	4	5	77	347	35	42	233
Library	Rad54l2.4637	TTTATCCTCATCATCATTGGAG	291	290	303	268	314	92	17	441	17	502	234	786	1124	229	109
Library	Tfpt.811	TCATTCTCAGCATTGCCTGGGG	110	104	87	99	78	0.001	98	0	7	48	0.001	150	3	6	83
Library	Rbbp4.1299	TGATACAGAACAAATCACCCAA	145	164	137	134	136	0.001	4	78	16	151	35	281	0	65	107
Library	Gatad2a.3411	TTTTGGTCTATGTCATTGCCAC	113	99	100	115	108	27	132	158	45	142	323	39	612	240	1621
Library	Eed.660	TCTTTGACTTCCATTTTCCCTT	78	60	95	70	99	109	8	63	0	293	317	6	32	20	100
Library	Ddx6.568	TTTTGTGGAGGTCACATCCGAA	125	96	84	79	82	30	0.001	38	201	8	177	0.001	213	433	100
Library	Mtf2.1856	TACATGATCTGTTTGCTCTGAT	128	172	126	125	138	68	0.001	84	2	77	80	157	0	167	46
Library	Tcf20.7154	TAAAGAATCACATAGCATGGGC	96	146	123	122	108	112	81	50	0	65	172	623	1	26	49
Library	Fiz1.2204	TATTACTCTAAGGAGAGTGGGA	148	164	157	193	155	71	102	52	119	55	329	262	161	324	439
Library	Hist1h2ad.36	TTTGAAACAAGAACGTAGCCTT	61	83	81	74	69	3	55	68	20	7	11	13	242	93	464
Library	Prdm4.1810	TTTGCGCACAAACATCATCCAA	110	104	69	72	62	201	0.001	49	29	146	8	104	3	703	15
Library	Rbl2.2630	TTTGCCATCACATAAATGGCAC	99	104	97	92	86	61	34	454	60	0	136	39	161	25	19
Library	Mybl2.1565	TTCCAGAAGTTCAGAAACTGGG	99	115	102	115	107	6	0.001	165	37	338	56	104	0	326	546
Library	Hnrnpa1.1354	TTAGCAATCAACAGCATGGGTG	93	88	97	109	98	68	0.001	18	129	100	539	0.001	166	519	253
Library	Cenpm.966	TAATGTGATTGGTAGCTTGCTG	186	172	191	188	157	34	55	28	83	255	115	216	198	366	466
Library	Chmp6.1504	TTAATACTGAGGTTGACCTGTT	90	96	102	110	84	0.001	21	6	182	23	100	52	49	172	0
Library	Brwd3.4530	TTCTCCTCTTCTGACTCTGGAT	102	120	116	111	103	105	12	3	165	24	201	59	332	18	204
Library	Hnrnpa0.2390	TTACATGTTCAAATCTCACGTA	189	183	187	198	187	20	102	84	120	57	139	124	387	699	188
Library	Kdm2a.3215	TAGAGTGACAGTGAGGTACGAT	81	101	65	62	71	82	0.001	12	218	32	62	19	18	3	56
Library	Sap130.39	TTTAGGGCTAATGTCCTCGGGC	116	107	86	72	70	0.001	0.001	178	81	1	364	65	6	0	0
Library	Uhrf2.2014	TATAAATGCCATCATATCTGTT	180	164	213	187	170	136	51	13	132	88	566	413	112	254	117
Library	Fbxw9.1800	TATTTCTCTTCACTGCTGTGGG	87	122	108	102	101	0.001	76	671	8	66	74	360	1	3	113
Library	Hist1h2bm.11	TTTGTCTGTATAGAGGAGGCGA	233	232	215	223	232	109	25	104	11	23	133	32	258	207	227
Library	Atad2.606	TTGTCAAATAGCACAGACTGGT	61	99	81	77	59	0.001	89	19	0	77	50	72	3	0	7
Library	Ube3a.2555	TTTAGATCATACATCATTGGGT	116	141	148	157	151	0.001	145	77	121	150	53	39	18	91	37
Library	Hist1h4k.354	TAAAAGACAAAGACTTAGCCTC	186	162	169	149	136	0.001	123	317	150	293	20	236	5	306	148
Library	Hist2h2ac.407	TTCACTTGCTCTTAGCCTTGTG	163	141	122	132	126	314	12	325	3	66	174	85	163	216	387
Library	Serpine1.400	TTCTCATTGACTTTGAATCCCA	148	115	140	129	125	20	200	185	48	56	172	275	882	106	288
Library	Asxl1.2251	TTGTGTTCGCTGTAGATCTGAC	128	141	84	93	89	0.001	51	27	122	72	29	137	359	520	0
Library	Phf21a.5109	TAGGTGTAGACAGACAGCTGGA	87	96	75	64	48	6	12	0	29	3	62	150	0	339	1
Library	Cdyl.2963	TTAACCAGTTTTCACAGCTGAA	125	154	126	129	97	61	192	37	23	33	145	373	356	80	132
Library	Gm10094.430	TTTGGAACTTCTGTGACTGCAG	151	159	129	131	130	0.001	0.001	77	0	175	0.001	6	0	7	155
Library	Ndufaf5.717	TCATTGACAGCAGTGAAAGGAG	107	143	132	145	152	3	12	0	118	124	23	19	27	12	22
Library	Mtr.485	TTTGTTTCGATGATATCTGCTC	122	120	126	139	116	102	0.001	251	403	247	263	144	5	50	146
Library	Trrap.480	TTTTCTTCATTTTCCGTCTCTA	105	149	121	151	116	99	4	326	6	192	74	196	752	207	41
Library	Actr3b.1551	TTGACTAGAATCTCGGGTGGAA	78	122	95	104	87	88	17	2	51	0	38	190	0	52	316
Library	Nono.2083	TATGAGATATAACACAACCGTA	218	172	137	164	155	3	393	30	54	195	124	124	370	80	507
Library	Ddx31.2889	TATCCTACAACACTCATACGAT	163	164	182	170	152	116	89	204	44	56	468	544	633	125	139
Library	Polr1b.2601	TACTCTTGTAGTAAACCACGAA	180	206	189	194	175	109	46	20	18	29	513	111	224	101	22
Library	Recql.589	TTACATGTTCCTTAGAGCTGGA	154	188	126	157	130	0.001	72	105	162	123	8	124	81	30	29
Library	Parg.2205	TGGGTAACTAGAATACTCCGAT	125	164	153	132	116	10	307	61	112	71	133	131	449	322	307
Library	Dpf3.784	TTATTAGGAATGACTGTCCCGT	113	99	82	77	70	0.001	8	0	7	13	0.001	609	45	0	15
Library	Nr0b2.940	TTGCTGGACAGTTAGTAGTGTA	110	101	121	108	108	0.001	8	79	67	54	172	32	76	0	278
Library	Rbl1.1198	TTTTCTTGTAAATACCGCCGTC	93	83	60	84	76	181	51	20	210	75	385	196	400	360	125
Library	Hdac3.1659	TTCATCTCTAACAGTCTCTGTG	213	282	280	278	242	61	166	67	319	193	504	255	881	323	535
Library	Ascc3.316	TAATTATCTTGCTTGGTGACAT	119	146	106	114	115	71	8	177	409	14	71	682	407	163	87
Library	Hist1h3i.21	TTAGTACGAGCCATCTCAGTAC	145	109	89	99	86	44	12	71	3	21	5	432	422	43	30
Library	Hspbap1.726	TTACTGAACACACTAGACTCTT	110	120	114	108	103	64	25	6	8	119	148	118	244	12	90
Library	Carm1.1429	TTTGTTGGCAATAAGCAGACAT	102	149	98	102	96	143	0.001	18	11	51	8	118	10	79	0
Library	Ddx51.838	TTGAATACTTTGCTCACCTGTT	72	65	78	95	73	105	0.001	20	2	35	0.001	91	106	101	94
Library	Prdm11.613	TTGTCTTGGGTAGAGATCTGCC	72	101	88	79	79	0.001	0.001	3	48	378	0.001	288	0	80	134
Library	Pphln1.1776	TATTTTGACATCACCAACTCAA	175	128	131	155	135	153	217	5	81	96	240	321	366	424	54
Library	Phf15.1206	TTGTCAGCTAATATAGTCCGCA	145	156	96	115	99	88	25	27	44	96	605	577	16	132	152
positive	Kdm1a.1612	TAATTCATCATATTCCTTGCAG	475	387	426	418	401	112	277	107	459	120	1141	249	422	752	885
Library	Rbbp7.1197	TAAAGCTACAGTCTTATCTGCA	160	138	202	154	151	252	0.001	45	44	204	370	6	13	15	85
Library	Rfx4.991	TAGTCGTCGAACATCAGGTGAA	107	99	94	95	62	0.001	93	2	9	11	17	6	0	56	181
Library	Eif4a2.337	TTCTCTGTTGTAATCCGCGGAG	116	128	121	118	99	0.001	64	29	121	67	127	13	54	0	73
Library	Trim66.3308	TTCTCACACTTCTTCTGGTCAT	131	138	91	111	95	3	170	507	15	185	44	98	353	721	330
Library	Hjurp.7688	TTCGCAATTGTTAAGTAGCGTG	128	162	148	166	128	20	106	258	25	17	613	52	324	135	73
Library	Cenpm.37	TCTTTGAGCATCGACTCCGCCA	64	107	47	70	65	0.001	34	720	147	55	5	65	674	1	159
Library	Paxip1.1316	TAAGATATGTGCAACATTGGAT	253	258	216	227	189	3	153	197	221	240	260	268	915	124	280
Library	Kat8.723	TTTCGATAGATCTCCTTCCCTG	145	172	156	120	132	75	46	46	9	159	177	229	329	283	26
Library	Smc1b.2150	TTTTGTGAATATTTGAGTCGTG	271	266	270	260	284	153	230	45	98	79	338	190	399	742	259
Library	Nsl1.1740	TTACTCTGCTTAGATCTGTGGT	137	109	84	108	108	0.001	72	0	183	321	213	124	0	0	64
Library	Spc25.1082	TTACACAGCATCTTCAACAGAG	207	232	192	190	184	0.001	8	57	17	46	296	216	83	2	0
Library	Pias4.1047	TTCTTCTCATTCATTTGCAGGT	128	125	101	122	120	20	21	101	250	232	201	452	83	144	908
Library	Prmt2.1376	TTGTAACACAACAGAACCCGTG	107	104	83	83	92	123	350	66	0	147	26	268	1	595	220
Library	Oip5.949	TATCAGTTTTCATAAAACTGGC	189	164	191	201	204	181	0.001	147	336	202	41	91	84	33	60
Library	Nsun7.1328	TTTCAATATTTTGACATCCCAT	148	172	180	173	189	102	307	129	62	15	732	321	848	72	101
Library	Hdac2.1183	TTATATGGCAACTCATTGGGAA	128	164	132	166	142	147	0.001	481	248	84	127	72	88	413	1
Library	Rfwd2.2188	TTTGTGTCATCTTCTTTCCGAT	119	149	146	138	149	78	38	204	6	92	124	288	894	171	23
Library	Hat1.289	TAGATGAATATTCAACACGGAA	262	232	329	278	283	99	170	180	236	299	352	767	2312	403	296
Library	Brpf3.1696	TTGTTCAACCTGTAAGAGGGTA	78	96	88	106	110	105	192	29	29	34	112	104	978	110	164
Library	Morc2a.538	TGAGATTATGTCTAGTTCCGGC	75	107	92	111	82	3	51	37	122	146	71	137	212	72	267
Library	Rnf217.1554	TGTATCTGCTTTCTGATCTGGA	131	122	130	116	111	0.001	72	97	76	48	41	6	1	208	91
Library	Ttf2.4240	TATATGAAATATCTTGACCCTA	318	258	350	332	356	348	328	260	96	143	1005	662	801	447	580
Library	Foxo4.3082	TAGCACATGATACAATCTGGGT	75	88	68	75	66	143	0.001	15	0	23	47	6	0	2	18
Library	Dhx38.2717	TAGAGCCTGAAACACTGACCTG	145	185	114	120	91	78	93	70	12	93	166	242	378	206	63
Library	Mta2.2171	TTGAACGAATCCCTGAAGCCAG	105	83	66	83	69	164	12	78	0	78	151	813	18	3	4
Library	Pnmt.278	TGAGCAGCTGATATATGGTGGG	110	135	97	87	78	10	21	104	88	96	94	6	1285	1383	57
Library	Pag1.777	TCATCAGGTTCTCATGGTCCCC	72	78	79	54	68	3	0.001	16	59	76	708	65	0	32	5
Library	Fbxl19.1944	TTAACATCTTCAATCCAGCGGA	157	117	108	111	90	0.001	93	25	146	64	8	150	6	21	37
Library	Ssrp1.404	TTCTCCATTAGCTCAAGGCGAT	93	94	109	90	78	3	12	1	13	82	71	65	269	0	23
Library	Set.251	TTCTGTCACTTCAACTCTGGTC	122	109	113	97	124	188	0.001	149	2	65	97	0.001	1475	31	367
Library	Hist1h3h.447	TTTGAAAAACACAGAAAGACGA	134	107	139	150	120	116	8	80	412	172	281	314	292	85	820
Library	Mta3.779	TGAAACAAGGTGATGTCTCGGG	84	75	81	89	58	3	8	53	102	32	266	78	27	159	18
Library	Kdm5c.565	TTCAGTTTCACTCTTGTCTGGG	157	143	132	143	154	242	8	9	186	117	32	157	1096	29	818
Library	Nsd1.5792	TAGCTTTACAATTGCAACGGGG	125	109	80	123	79	273	72	1	50	28	266	439	15	38	242
Library	Csnk2a1.426	TTATTTGTGATGTTGATGGCTT	134	177	112	112	119	0.001	115	274	4	102	0.001	111	816	228	222
Library	Whsc1l1.1286	TAACATTCTTCTTTGCTTGGGA	189	188	185	187	200	229	4	9	331	45	258	393	507	69	11
Library	Cdca2.1141	TCCAAAAGTAACTCTCTTCCTC	160	183	173	162	258	0.001	85	188	38	202	172	563	3	143	0
Library	Asf1b.659	TAACAGGAGTGCAACTGAGGGA	84	94	75	85	70	51	0.001	68	13	115	97	13	44	35	0
Library	Zgpat.1277	TCTTTGTTCCTTCTCTCTGGGG	125	107	108	104	131	259	72	175	20	226	219	111	811	221	1039
Library	H1foo.298	TCAACAGGTACTTGAAACGGGT	58	78	74	82	68	34	0.001	84	2	55	127	59	0	7	223
Library	Tlk2.521	TTCTCTAGCATCTTTTGCTGTT	75	120	94	92	103	0.001	0.001	211	44	109	35	0.001	1	398	12
Library	Elp2.986	TGACTCTTCATCTGGAGCCCAG	96	117	74	77	73	10	17	53	86	84	127	59	186	166	83
Library	Ddx58.2773	TATGACTGGAATCTCGAACGTC	84	112	89	88	68	6	81	54	331	1	275	255	20	11	262
Library	Pias3.810	TTGTAGTAGCCACTTCACTGTC	90	104	71	83	73	71	38	17	71	104	735	85	73	117	184
Library	Hmgn1.1051	TACACAAATGAAGAGCTACGTA	145	138	150	151	144	6	0.001	216	174	156	391	295	0	43	222
Library	Cux1.818	TCTACTTCTAGGCTGGATCGGG	143	117	86	101	122	54	0.001	94	3	198	234	59	0	134	56
Library	Smarca1.3820	TTATGCTAATCACAGTATGCAG	344	366	336	285	316	150	106	80	382	220	625	157	494	679	893
Library	Gtf3c5.1436	TTATTGTAGGTCAATTTCCGTG	233	203	198	229	220	105	140	356	104	185	498	98	702	1449	557
Library	Sumo3.946	TACTAGAAGAAATCTGAGGCCA	81	96	112	108	97	51	226	67	158	137	53	465	782	208	1092
Library	Ino80c.611	TTAGAGGTCATTTCCACTCCGT	96	96	75	79	77	0.001	93	48	287	0	260	0.001	198	0	65
Library	D14Abb1e.1857	TACTTTTCAACAACAGAATGAA	256	245	275	274	302	594	140	111	84	311	664	478	1028	539	348
Library	Clock.353	TTAATGAGGACATTGAACTGAT	227	175	204	205	195	6	64	53	114	38	180	800	332	330	1
Library	Wnt5a.156	TACTTCTGACATCTGAACAGGG	154	143	133	141	117	6	89	141	254	285	222	118	633	337	274
Library	Ndufaf5.1751	TAGAATCCTCTAGTCATCTGGA	175	159	188	172	175	10	38	60	99	103	278	177	129	118	75
Library	Jmjd1c.5273	TTTATCTCTAGAACTCTTCCTT	189	198	187	200	188	37	89	11	153	125	845	196	376	64	43
Library	Foxo1.2737	TATATACAAAACTTGAAAGCAC	300	222	334	370	348	27	256	256	118	205	192	400	742	532	330
Library	E130308A19Rik.709	TTTCATCTTCATACTCCTCGAC	157	206	165	152	193	20	0.001	52	146	111	50	0.001	1035	425	177
Library	Nnmt.518	TTTAGTACCTGCTTGATTGCAC	93	94	106	93	89	0.001	179	1	199	181	44	91	6	0	100
Library	Paxip1.2391	TTAACTTCAGGTCATCTCTGTC	210	219	176	192	200	64	17	239	13	278	174	78	1254	146	84
Library	Cenpw.1425	TATCAAGCAAACTTCTAGGCAT	87	117	106	78	92	0.001	418	0	36	85	545	6	0	163	45
Library	Rfxap.493	TGTCCTTGTACATCTTGTTGCG	96	162	118	115	113	92	29	210	46	31	284	275	171	48	279
Library	Mta2.488	TAACCAGGTAAGGATTGCTGGA	99	81	114	104	89	3	68	92	21	67	112	150	89	75	57
Library	Tdrd12.709	TAGTTTTGCTTCCACTTGGGTA	105	125	102	100	108	0.001	98	8	103	23	201	0.001	302	65	110
Library	Dqx1.1311	TTTGCGAACACTCACGTCTGTG	84	164	86	81	80	13	0.001	29	1	63	2	0.001	49	144	474
Library	Hist1h3b.413	TCCAGTTTGCACTTTGTTTCGT	81	91	67	73	63	123	0.001	491	390	81	2	39	127	212	124
Library	Hinfp.913	TACAGCTGTAGTCACAACAGTC	102	133	108	89	82	0.001	12	83	17	75	14	39	79	0	617
Library	Hdac7.3037	TTGTGTTGTGCTTTTGAAGGGA	102	120	91	89	107	78	111	12	22	109	80	111	499	142	83
Library	Sap30l.1177	TACACACATGCTAACCTGTGAG	122	138	133	133	111	3	4	187	4	27	74	124	1	146	30
Library	Kdm6b.6600	TTCTCACACAAAAATCACCGAA	81	78	93	92	86	6	76	115	32	137	163	262	185	228	30
Library	Smc1b.145	TTACAAAACTAAGTGCATCCAT	160	154	172	153	162	164	8	108	147	88	622	577	186	335	16
Library	Actb.1840	TTGGTCTCAAGTCAGTGTACAG	110	183	121	129	125	205	0.001	193	20	59	103	327	188	141	0
Library	Chmp2a.449	TTAGAGTCTGTATCTTGAGGGA	180	154	165	178	153	95	25	201	138	4	139	268	217	61	119
Library	Foxa2.1439	TTTAGGGACACAGACAGGTGAG	178	120	121	149	97	64	38	3	88	187	86	78	179	84	277
Library	Tmpo.1115	TAAGTCATAAATCTTTTCCGTA	259	230	276	259	232	6	217	307	458	274	80	39	781	2765	1509
Library	Hnrnpa1.1651	TTTATAACCAAATTGTGACCTT	78	125	111	125	114	311	4	326	44	80	41	39	758	258	861
Library	Ube4a.5093	TTTCACTTGTGAAACTTGGGTC	84	99	80	88	74	0.001	34	72	5	112	17	203	0	421	18
Library	Zw10.842	TAAGGATATACTTCAGCAGCAT	169	151	184	156	141	0.001	64	131	29	247	20	19	93	1	144
Library	Ubr2.4431	TCGATGTCTAGTATGCACGGGA	75	94	85	85	78	41	132	111	12	136	41	6	978	642	1024
Library	Cbx7.983	TCTGTTTGTGCTGTGAATGGTG	151	109	94	115	183	3	12	46	89	87	11	242	329	22	130
Library	Ung.285	TGACAACCTTCACATCTCGGAT	84	67	92	90	78	61	0.001	71	235	98	68	45	10	174	3
Library	Mterf.1255	TAAAAGTCCAAACTGGAACCAG	93	143	112	111	111	0.001	4	65	62	125	118	52	0	10	555
Library	Tdrd9.4580	TATGCTTGCAGACATACACGTT	75	96	87	72	76	0.001	17	160	80	143	17	13	5	97	46
Library	Hist1h2ae.15	TATACTCGTACATGGAAGTGGA	143	149	173	165	138	201	8	446	51	32	183	281	1590	20	128
Library	H2bfm.799	TCAAAGTCACTCTTTTGCTGGA	90	73	76	97	113	20	0.001	56	8	104	0.001	45	607	200	30
Library	Prdm16.5117	TACAGATTAAGGTAAATTCCAT	350	324	371	371	328	184	93	262	241	612	320	400	1049	553	1520
Library	Rtel1.2529	TAGTTTTCTGAGCAACACGGAA	122	133	100	127	88	133	0.001	76	101	216	29	39	1	88	211
Library	Usp46.418	TGAAATGAACTTCTTTGGTGGG	113	120	138	154	114	75	128	40	31	49	222	209	205	72	145
Library	Hira.4240	TTCTAGTACAAAAATAGTCCAT	335	305	390	339	363	160	64	374	266	628	735	590	607	448	901
Library	Hnrnpa0.1782	TTCAACATCACTAACTGGGCAA	145	130	168	145	142	3	0.001	127	6	82	106	39	0	78	11
Library	Bcor.5790	TAAACATATAAACAATCCGGTT	189	156	192	212	212	71	8	159	274	63	367	111	521	196	66
Library	Atf7ip2.227	TTTTGGAGCTTCAACATTCGTT	75	96	69	69	79	23	0.001	134	0	34	38	268	0	0	175
Library	Pcgf2.1260	TTAATCTGGTTGGTCCATAGAA	140	112	139	127	141	105	0.001	9	172	98	115	163	0	46	315
Library	Cenpn.959	TTTCCAGCTTATACTGTGCGAA	90	141	123	99	104	0.001	192	480	206	114	127	65	83	8	56
Library	Dhx9.3390	TCTATAAACACAATCTGCCCAT	140	96	142	140	196	3	72	3	3	172	581	65	3	5	125
Library	Aire.390	TTTAGGTCCACATCTTTTGGGA	78	112	118	109	103	157	17	150	0	0	272	19	0	72	151
Library	Sfmbt1.5287	TATCGAACTTAAACCATCCCAG	148	128	152	166	119	20	247	86	183	73	355	386	183	524	68
Library	Smarca5.2988	TATTCAATGACTTCTTCTGGAG	344	434	384	340	336	276	93	124	260	146	415	268	283	662	907
Library	Ywhaq.756	TTTTCTATTGTTTGTTTTCGAT	189	149	252	244	251	102	81	268	264	155	163	190	1244	929	385
Library	Hdgf.562	TTGTTCTCGATCTCCCACAGCC	70	94	65	72	53	0.001	0.001	55	9	104	20	498	0	7	0
Library	Ezh2.1285	TTCTTTATCATTGTTCTCTCCC	186	183	200	186	209	41	111	26	38	129	94	281	232	1009	14
Library	Mcm6.2075	TTGATCTAGATTGACATCAGGC	131	175	150	170	171	0.001	111	54	192	434	2	891	5	121	45
Library	Kdm5a.2739	TTCTGTAACACGATTGACCCAA	99	138	108	106	111	6	175	96	5	111	59	85	147	170	83
Library	Dhx38.348	TTTGTAAGAAGAGACTCTGGAC	172	156	147	182	183	153	0.001	85	14	312	35	203	594	0	207
Library	Hdgfrp3.836	TTTTCATTCTTTCTTTTGCCTT	87	88	101	106	101	0.001	145	296	220	131	86	249	1	57	86
Library	H2afx.1111	TATAGAACTCTTGTCCACAGGC	102	99	97	95	88	0.001	85	0	86	91	118	0.001	1	31	148
Library	Pbrm1.2921	TATATTTCGGAATCTGTCCGGT	99	99	76	87	74	177	0.001	92	0	129	189	0.001	220	89	0
Library	Rfx5.2592	TTTGCATAAACATCTTCCTGGC	102	91	116	118	125	102	0.001	163	318	115	2	111	50	40	124
Library	Parp12.1065	TTTCTTGGAAGCTACAACTCTT	81	120	86	121	89	6	17	34	0	65	20	216	1	14	3
Library	Brd9.707	TTGTAGTACACGGTGTCTGGTC	137	135	129	135	127	23	106	110	0	123	8	229	110	120	162
Library	Taf5l.109	TTCATGACTGAACATCCCAGGC	93	117	63	89	64	102	29	46	0	35	2	177	230	17	3
Library	Hist1h3h.445	TGAAAAACACAGAAAGACGAAC	99	109	92	104	103	75	17	31	6	71	183	131	5	76	269
Library	Lrwd1.956	TGTTTCTGCTATGACACTGCAG	125	146	128	127	116	235	12	6	14	173	94	118	13	80	536
Library	Satb1.3693	TTGAATTGAGTATCTCAGGGAG	230	206	239	218	237	3	200	169	331	119	308	65	361	462	178
Library	Sfmbt2.60	TAGTCCCTTAATTCATCCTCTA	230	251	246	223	179	3	563	219	230	164	68	295	227	582	778
Library	Morc3.1311	TAATCATTCAGCTTTTCTCCTA	198	190	212	190	201	34	38	158	206	177	367	190	91	429	358
Library	Padi4.954	TTCATTGTCAGAAACCCTGCAC	87	91	92	79	76	58	29	188	5	93	88	59	376	183	60
Library	Phf2.4727	TAGCAAAGTAACTGCATCCCTG	105	109	104	132	102	3	4	1	24	9	151	6	5	41	3
Library	Recql.1278	TTGATAGTAATTCTCCATGGAT	274	305	326	289	317	294	17	70	199	390	263	452	307	454	210
Library	Pcgf2.1271	TGGCATTTAAATTAATCTGGTT	107	125	156	149	156	105	17	136	399	336	201	675	497	259	239
Library	Hist1h2ab.460	TTTTGGTTAACTTTCAACTGGG	186	133	161	173	153	112	4	24	32	100	2	281	213	250	108
Library	Foxa2.1695	TTTTCTGTTAAAACTACATGGT	137	156	179	178	170	23	170	329	160	64	231	111	286	369	619
Library	Prkaa1.699	TATCTTCTTAAAAAGAGTTGGC	189	196	239	302	266	358	12	91	272	212	1171	531	152	64	486
Library	Trp53bp1.5841	TTTGGATGCTGCTTGAATCCAA	107	130	97	95	90	126	0.001	57	118	177	103	236	27	0	27
Library	Hist1h2bf.373	TGTTAAAGGAACTCACTTGGAG	169	211	169	185	195	225	8	130	49	225	272	45	399	579	115
Library	Zfp386.425	TTGATTTCTGTTGTCTTTGGTA	154	206	189	202	180	82	34	340	65	235	441	170	419	223	248
Library	Zmym1.2592	TATTTCATCTGCTCCATCCCAG	119	112	142	131	111	85	397	17	2	157	192	203	212	58	63
Library	Cdc6.1001	TTCTCTAGCTTCAAGTCTCGGC	125	101	92	88	82	0.001	4	104	99	6	53	26	0	67	34
Library	Foxp3.3396	TTTCTACCAGATCTTGTCGGAC	113	107	87	105	95	0.001	55	103	6	84	32	295	0	56	68
Library	Chmp1a.134	TTCGCTGTGAACTTCAACTGGA	72	94	86	83	72	61	89	1	128	50	5	124	529	154	129
Library	Adar.2577	TTTATCTGCAGCTTCTCTCCTC	84	73	86	92	76	88	4	1	5	66	2	91	137	7	104
Library	March5.380	TCTATCATCTTCATCGGTGGCA	75	88	75	81	76	95	12	64	7	193	26	1246	198	21	90
Library	Ncoa1.929	TAGCTGTATCTGATCTACTGTC	180	172	176	160	185	3	153	272	200	162	403	249	140	121	306
Library	Tle1.1035	TCTGTCTTTTCACTTGCCAGTT	96	81	64	77	125	140	106	0	20	261	29	72	66	332	184
Library	Cramp1l.7039	TAAATTAAGACAAAGTACGGTA	245	198	229	230	232	222	260	333	75	97	385	1121	427	553	155
Library	Mael.1503	TAATCTATGAAATAGTTTCCTT	291	279	352	327	356	427	68	113	200	285	213	400	529	534	879
Library	C130039O16Rik.6382	TAATTACAGACTGTCAAGGCTG	186	164	170	176	139	27	111	44	12	126	474	157	69	104	41
Library	Bcorl1.3580	TTACACTTGACCTTCTTGGGTG	93	193	137	130	113	123	12	133	46	158	145	327	271	163	80
Library	Huwe1.513	TTGAGTTTGTCTATTAAGGCTC	204	214	190	206	219	215	175	111	52	46	349	413	431	146	119
Library	Eri1.2103	TTTAGAAACAACTTCCTGGCTT	61	91	71	74	68	0.001	76	1	33	115	32	65	0	45	62
Library	Stk4.399	TGTAGCTATTTCATCTTCTGTT	140	172	136	132	134	0.001	0.001	117	85	444	59	0.001	159	1	25
Library	Rnf17.4904	TTCATCTTTATCTGCAAGCCCC	61	146	96	102	81	0.001	89	72	0	52	0.001	6	100	278	184
Library	Snd1.2830	TATTCTGTGATCACTTTCTGGA	213	188	186	208	179	10	388	43	208	70	121	190	137	404	205
Library	Usp13.1158	TTCCTACATACGCTCTCTGGAA	145	117	123	138	125	71	264	120	6	79	32	91	298	1184	113
Library	Adprh.1114	TGGAATCACTGTCTCCACCGTG	131	138	101	100	68	34	38	265	0	47	80	98	0	399	526
Library	Bub3.1666	TTTGGCTCTGTCTACAGAGGAT	116	101	81	91	67	591	85	126	0	66	302	118	151	19	3
Library	Ddx47.1050	TAATCCTTAGAATGAGTCGGAA	250	201	213	208	193	47	264	242	135	140	269	301	894	201	387
Library	Eid1.1097	TTACTTGGACTACTCTGTGGGG	84	125	108	108	92	447	239	251	32	15	100	144	772	566	208
Library	Kansl1.1676	TTTCGGGTCAACATCAACTGGC	84	78	66	67	57	47	0.001	3	0	30	186	439	0	0	59
Library	Mlh3.2269	TATTTTCCTACAACCATCGGAA	131	151	131	156	125	64	29	63	103	75	243	268	93	277	52
Library	H2afj.1674	TAGACGTCATACCAATACTGGG	128	167	142	155	121	478	8	120	40	38	385	295	83	36	206
Library	Senp1.872	TTGAACTGTCTCTTCTGCTGTG	84	164	103	99	106	61	38	113	130	76	91	163	326	193	259
Library	Gtf3c5.81	TTAATTTAAAATGAAGAGGGTT	201	203	271	266	268	85	85	137	184	440	788	157	955	144	440
Library	Nsun5.2205	TTGTATTTAAGCTAAATTGCCT	102	107	129	125	129	37	12	192	109	169	44	439	458	86	202
Library	Setmar.668	TTCCTATGTAGGTAGGGTCGAC	119	138	90	91	72	6	93	16	106	40	180	85	13	113	171
Library	Actl6a.1438	TTTGCAATCAGTTTCAACCGCA	75	91	76	77	77	0.001	0.001	177	109	3	133	26	0	15	0
Library	Banp.4736	TTACAGATGTCTCTGATCCGAT	84	122	100	104	87	92	0.001	107	0	94	14	104	1	0	30
Library	Edf1.578	TTCCGTTTGACCATGTGAGGAG	90	138	92	111	97	0.001	213	32	107	151	0.001	439	341	653	102
Library	Mum1.3614	TACTCTTAAGGCCACAGTCGGG	116	73	83	88	86	0.001	4	68	48	7	35	13	0	77	27
Library	Tiparp.2150	TATTGGATAACAAAATAAGGGT	186	193	267	228	239	30	273	75	329	189	999	964	20	346	512
Library	Taf9b.433	TATAGTTTGGAGCTGTTAAGCA	148	138	137	128	136	17	25	362	5	289	20	85	176	339	213
Library	L3mbtl4.1966	TTTGATTTTCAAACACTTTGCC	131	115	125	145	117	51	158	57	209	36	252	334	307	126	94
Library	Nufip1.1158	TCTGCTTCAGTCTTGATGGGAG	116	94	100	87	236	61	21	180	30	268	320	72	101	920	77
Library	Arih2.479	TAGGTCAAGCAAGTGAACTGAT	102	115	104	81	84	160	76	38	71	53	145	531	348	121	46
Library	Chd4.1857	TAGTTTCTGAACATCACCTGAC	125	146	139	136	121	112	4	156	52	56	154	131	147	130	48
Library	Prmt1.297	TTGTCTTTGAAGAGATGCCGAT	58	112	99	102	87	273	4	5	49	111	172	183	120	80	10
Library	Hist1h4a.25	TATATAGCTGCTTGGCCTTGAT	102	99	81	73	70	3	8	39	77	37	50	668	8	14	65
Library	Kdm5b.4228	TTTCAGGAAGGGATACCTGGAG	102	99	123	118	99	170	209	15	221	37	471	137	302	183	104
Library	Sumo3.1393	TGTTTACAGTAGTAAAGGACAA	215	222	262	253	246	10	217	135	53	84	186	32	395	306	153
Library	Hmg20b.388	TACTGCTGTTTCTCCTTCTCTG	271	256	212	210	209	88	123	97	103	119	157	255	414	237	277
Library	Rfwd2.576	TACACTTGTAGCAAAAGCTGTG	157	164	160	162	135	140	12	129	251	184	284	157	185	367	291
Library	Homez.1086	TTATGGTAATCTTCTCGTCGTG	215	235	202	217	201	270	17	258	110	163	216	91	619	279	512
Library	Hist1h2bp.81	TTCTTTTGGGCCTTGGTGACGG	81	120	80	90	66	0.001	89	57	128	32	100	327	0	27	189
Library	Baz2a.8130	TTGGTTATATAAAAAGTCCCTT	169	154	173	180	189	44	17	196	84	397	335	104	421	102	259
Library	Padi2.4349	TTGTAGCAGTCTACAAAGCCAC	93	73	84	75	77	287	64	0	0	25	47	0.001	191	16	23
Library	H1foo.882	TTTGTGTCCTATGTCCTGGGAA	113	101	103	102	95	64	51	62	0	67	255	52	652	123	0
Library	Jmjd5.136	TTGTTTGTGTCTCTCGTTGCTG	140	146	113	108	108	0.001	175	178	169	26	8	19	61	13	72
Library	Cenpf.1677	TTCTTCTGCAAAATTCTGGCTC	87	81	92	104	81	37	102	18	147	1	296	281	161	3	23
Library	Tdrd6.3582	TTGATTTGGACACTGTCGTCAT	78	125	84	85	65	0.001	0.001	113	329	200	29	6	3	86	0
Library	Trp53bp1.337	TTCTACAGCAGATTGTTCCGGA	113	107	92	90	73	13	0.001	0	1	18	198	0.001	0	13	12
Library	Brd7.612	TCTACTTCTTCTTGTTTGGCTA	128	151	177	177	251	6	217	77	125	220	578	196	105	129	153
Library	Aurkb.1619	TTGAGTTCTAGGTTCCTGGGAA	128	167	131	116	108	0.001	12	265	145	226	204	6	271	0	22
Library	Rpa1.2990	TATGAAGGCTAATTAATTGCTT	163	149	194	155	195	492	42	45	58	229	124	341	259	138	619
Library	Ube2e3.1287	TAATATTTGGTAGACTTCAGGA	242	203	304	290	289	105	350	401	76	189	521	327	322	229	1259
Library	Pax6.438	TCGGATAATAATCTGTCTCGGA	107	135	123	139	183	6	21	135	138	277	100	1049	52	49	197
Library	Prdm11.655	TTGTTCTTGTCCACAATCAGCC	87	96	76	79	67	143	4	72	53	0	44	163	202	114	0
Library	Hist1h3g.2	TAACCGTAGGGAAAAGTGAGAT	125	107	103	102	68	201	187	122	0	48	8	32	56	80	119
Library	Erg.1750	TTTGTCTGCTTCTTCTTTGGTT	75	101	84	95	78	34	200	40	36	325	124	380	54	381	232
Library	Phf3.2755	TATCTTTGAGAGAATGTCGGAC	140	135	157	150	130	208	25	23	13	283	210	19	156	133	382
Library	Brd3.3467	TATACATGACTTTTCTCTCGGC	143	117	124	118	113	6	153	178	71	117	186	19	424	836	83
Library	Hdgfrp2.1526	TTCAGTGCAAATTTGATCTCGC	96	99	82	88	88	27	0.001	25	37	59	0.001	249	191	23	94
Library	Slk.1222	TTTTGTGAAAGTTTATCTTCTT	186	201	221	242	239	205	299	136	313	107	287	111	2445	736	329
Library	Setd7.7183	TCATTCATAACACAGTAAGGGC	280	279	274	257	310	47	0.001	104	41	250	139	209	0	132	89
Library	Suv39h1.212	TATACATTTTAGATTCTGCCGT	107	159	122	123	103	0.001	140	116	202	90	97	26	456	0	17
Library	Brd7.1964	TTTCTCTGTAAGAAGGACCCAG	128	156	152	155	129	372	34	187	100	292	424	465	351	763	87
Library	Chd5.2506	TAGAGAAACACAATGGTCTGTA	116	154	126	134	136	263	0.001	34	31	141	154	26	0	383	174
Library	Mettl8.971	TAACATGACACATAGTTCGGTC	157	156	110	143	120	133	226	47	136	55	86	170	118	466	865
Library	Tet1.134	TTAATTGCTTCGGTTTTCCGGG	105	99	79	110	75	0.001	85	137	49	96	88	203	0	291	68
Library	Zfp787.1670	TAAAAGAAAATTCTAGAAGGGA	326	243	367	370	371	92	153	620	280	202	427	629	723	282	571
Library	Tada1.1172	TCTTGTTGTAGCTCTTCGTGAT	113	135	97	139	144	44	4	576	178	219	44	341	163	779	138
Library	Mll3.3166	TACTGACACAGTATGGATGGTA	131	169	121	118	133	0.001	12	79	29	159	5	6	49	95	1
Library	Actr5.730	TTGTGGTAGAAGCTGAAGAGGC	105	125	86	87	62	10	0.001	148	0	3	578	209	0	0	22
Library	Cenpv.731	TTGAACTCCTCAGTGACCACAC	78	109	76	76	76	51	0.001	14	191	71	14	111	0	304	121
Library	Tfpt.812	TTCATTCTCAGCATTGCCTGGG	110	122	117	114	97	13	0.001	317	30	111	210	0.001	236	296	61
Library	Sap18.2143	TTTACTTTGATTATTCTTGGGT	227	292	268	281	263	464	136	133	475	154	661	603	397	403	586
Library	Phf1.631	TTCCATAGAACCAGAAACTGGG	99	141	117	119	119	10	93	46	2	137	284	183	42	2	159
Library	Sap18.1701	TAGTCATGTATTAAGATTGGGG	353	334	419	384	399	37	196	294	86	528	281	124	609	890	311
Library	Sirt7.1430	TGTCCTTGAAGATCAAGCCCAT	96	86	64	83	51	3	42	8	44	251	106	52	3	140	313
Library	Zcwpw2.348	TAATACTTTTCAACATTTCCAT	248	285	322	336	299	61	123	337	351	167	587	439	337	327	315
Library	Mdc1.6131	TTACTTTGAAATAACTTTGCTA	321	311	405	380	370	34	205	228	128	472	41	386	704	616	831
Library	Zmym5.1164	TTCGTCAGCACAATTCTGGCAG	90	112	76	106	74	3	260	30	4	30	80	26	259	76	5
Library	Eed.1396	TTGGAAAGTATCAAATCGCCTA	96	112	103	109	86	0.001	128	234	29	25	673	72	0	91	29
Library	Uchl5.1000	TAACAATTCCATAATGAAAGGC	312	243	306	297	294	6	316	435	377	395	118	321	341	353	1798
Library	Bcl6.2845	TTTCTTACTTATACAGACGCAA	163	146	200	178	191	20	85	104	540	118	421	177	69	504	258
Library	Foxa2.1694	TTTCTGTTAAAACTACATGGTT	175	156	158	160	187	194	38	177	160	212	364	413	366	80	592
Library	Bcorl1.3852	TCTTTTCCAAGGAACCTTCCTC	110	135	92	122	124	92	136	169	3	227	308	32	507	24	830
Library	Mul1.1319	TACACATGGATCTAGCTCCCAA	119	141	114	113	97	6	170	79	144	244	112	190	251	81	422
Library	Vps72.1139	TTGATGACAATCTTCTGACGCA	90	112	73	86	68	174	0.001	0	127	17	41	52	0	9	98
Library	Dapk3.57	TAATGGTCCTCAACATCCTCTT	113	120	80	85	75	119	256	10	4	161	516	813	1	185	104
Library	Hist1h2bq.754	TAACTACTTGTCACTGTCTGTG	236	253	221	246	197	105	158	180	115	101	489	281	723	157	127
Library	Trerf1.3260	TAGTAGTACTCCACGCACTGAG	178	175	167	167	117	188	42	77	55	84	427	131	222	132	98
Library	Wdr82.2234	TATAACATATAACACAGGCCTA	166	138	197	169	174	0.001	106	261	124	176	0.001	222	753	405	490
Library	Kdm4c.2357	TTAGTGAATCGCACTTCTGGAA	134	154	104	131	104	314	111	326	101	198	355	209	502	647	512
Library	Mis18a.1018	TTAAGCACTAATTTTCAAGGGT	131	162	153	118	141	0.001	4	47	138	6	11	6	0	91	136
Library	Rph3a.2341	TCAATGTATAATTTCTGCCCTC	125	214	189	166	203	123	85	71	14	135	41	157	1417	52	160
Library	Stk31.2792	TTGATTTTGAACAGAAAGCCAT	81	96	113	108	116	211	136	53	27	174	308	59	923	86	272
Library	Fbxo11.1827	TTTTCATGCACATAAATCCCAC	131	109	107	129	121	13	25	31	88	215	68	190	45	172	110
Library	Lmnb1.2663	TTGACCAATCAACAGCTCTGTA	96	112	73	106	76	0.001	38	331	39	79	160	6	3	62	9
Library	Lrwd1.436	TTTGAGGTTGTCACTGACCGTC	93	107	83	77	67	0.001	136	57	0	63	5	39	0	8	12
Library	Parp9.2712	TATTGCAGAACTGATGTGGGAC	116	99	108	102	88	44	0.001	16	156	4	11	32	28	0	251
Library	Dhx29.2015	TTGTACAATACAGTAGCCTGGT	102	101	88	100	75	0.001	286	208	19	80	121	262	200	77	0
Library	Hist1h4n.319	TGAGAAAGAAGCTCTAGGTGAG	119	104	118	129	119	92	89	35	108	80	192	111	246	216	116
Library	Hnrnpa2b1.739	TTTCTTGTCTAGACAATGCCTT	61	88	62	76	70	0.001	76	213	161	340	106	268	10	0	159
Library	L3mbtl1.88	TAAACCTAGTCTATGATTCCAG	315	287	365	308	344	116	158	272	162	241	355	45	1202	1225	412
Library	Snapc4.129	TTATTTTCTCTCGTTCGGCGTC	87	151	115	124	82	64	93	24	119	46	115	177	190	162	68
Library	Cbl.1154	TCAGGAAACAAATAGAAGCCTT	75	54	65	75	108	23	21	8	180	201	201	367	5	15	1360
Library	Gtf2h1.2035	TAGATTTTATCAATGCACCCTT	81	81	105	115	84	126	42	11	287	24	97	65	112	141	214
Library	Sf3b1.123	TATCTTCGTGAGTCTTGGCGAT	96	86	66	70	62	0.001	0.001	181	71	28	0.001	301	28	0	208
Library	Rai1.6844	TCGATACACACAATCTTCAGTG	215	222	198	177	306	6	158	78	66	57	222	275	16	411	37
Library	Tdrd5.2694	TAGAGCTTCTGAGAAATCTGGT	78	75	76	83	61	34	0.001	386	46	19	17	6	13	2	127
Library	Ash1l.730	TTTTCTGTTACACTAGTTCCTC	186	201	178	170	195	112	34	231	144	195	281	334	258	95	520
Library	Stag2.4003	TTACTTTCTAAGAAAAACTGTA	414	347	429	435	445	437	324	258	526	388	1847	1167	444	882	425
Library	Slbp.1211	TTTCCTGTTGTCTAACTTGGGG	107	128	137	127	103	112	51	89	84	134	71	741	315	67	250
Library	Zbtb33.1399	TTTGCATAAACCTTGCAACCAG	128	130	129	115	114	129	17	569	184	472	103	570	354	540	466
Library	Snapc4.367	TTTAGCTGCAGACAGGTCTCGG	70	81	75	76	67	331	0.001	9	73	142	213	32	522	43	0
Library	Mgmt.367	TGGTGAATGAATCTTGCTGGAA	148	107	97	112	123	3	72	51	28	92	94	19	618	584	2
Library	Cux1.963	TTTGAGTGTGCTATTCTTGGCA	102	104	85	92	87	3	0.001	0	32	19	0.001	157	174	368	0
Library	Hmg20a.3071	TTGAAAGGAAGCTACTGCTGTG	102	125	111	126	103	23	0.001	45	7	23	8	26	11	333	0
Library	Brd4.536	TAATCTTATAGTAATCAGGGAG	852	703	1015	907	936	184	119	353	272	276	625	668	373	344	512
Library	Flywch1.2455	TTTCAAGAGACAACCAGCTCTA	107	99	89	95	77	13	0.001	22	78	132	2	0.001	395	156	802
Library	Hlcs.21	TAAACTGGTACCTTGTATCCAA	312	222	259	242	190	85	427	22	18	59	115	367	30	194	173
Library	Mcm4.2214	TTTGGTAGTACAATGAAACCAG	236	206	251	228	244	17	59	2227	259	150	100	196	2061	565	178
Library	Mau2.365	TTTAACATCTTCAAACTGTGGG	224	180	198	218	213	27	76	299	41	96	827	288	127	64	59
Library	Chuk.2336	TAAATGACAAAACAGCTTCGTA	151	156	141	129	137	51	68	52	334	77	281	485	113	80	174
Library	Morf4l1.797	TCCACATTCTTCTTGGCAGGAA	122	94	106	100	149	304	333	171	0	254	124	72	89	17	140
Library	Mbd6.367	TCAAAGTTGAAAACCTTGGGTA	128	141	92	101	114	75	149	112	29	171	186	111	179	383	200
Library	Sox15.212	TGAATCCAAACTTTGCTCCCAG	96	109	97	114	85	20	85	0	37	71	174	334	5	33	20
Library	H2afz.1001	TTGCTGAGTGAGATCTAAGGTA	110	162	105	126	104	71	4	85	22	92	11	150	342	21	186
Library	Ubr4.9052	TTGTCTTTCTCATCTTCTCCAT	169	104	156	174	168	105	328	23	13	184	14	196	212	311	476
Library	Pax9.1641	TATTGATTTTGCAAAATCTCAA	239	219	240	240	237	20	328	152	312	104	255	209	390	344	212
Library	Tssk6.1265	TATTGCAGGTTCCAACCTGGAA	140	125	76	105	92	0.001	85	94	133	69	88	183	0	211	98
Library	Mphosph8.2634	TATTAGCAACTTAACCTTGGCA	128	159	126	108	114	3	89	56	77	78	11	845	13	293	118
Library	Brca1.4156	TTATACTATCCTCTTCTTGGTC	288	269	338	311	335	85	38	99	360	220	275	163	220	543	214
Library	Gm12657.688	TCAAATATGTTCACTGAAACAT	207	180	229	210	341	30	269	44	261	223	249	262	553	128	203
Library	Ddx21.3487	TTTGTCAGCAACACCAACTGAA	151	117	110	109	81	58	51	2	8	88	38	196	1	306	71
Library	Ube2n.60	TTTCCTTGATGATCCTGCGGGG	93	101	75	94	81	68	106	23	159	156	302	78	168	194	244
Library	Setd7.4402	TACAGTAGAAGGCACATTCGGA	107	156	118	91	88	6	0.001	223	108	84	163	13	0	200	143
Library	Nsmce2.186	TAGAACCTGAACTTGTACTGGA	119	162	142	145	107	133	68	0	6	19	115	111	30	1	60
Library	Sap30.561	TTCTGAGAGATGCTCTTCTGGA	145	159	106	113	125	211	8	8	11	115	213	281	45	36	8
Library	Pias1.879	TAACCTCTGAAGAAGAACTGTT	102	115	108	91	95	13	230	249	4	12	148	39	590	739	0
Library	Pcna.361	TAGAATTTTGGACATGCTGGTG	102	120	138	136	131	564	256	182	33	186	263	295	811	361	310
Library	Ubr3.3995	TACATAAACACCTCCTTCCCAG	122	180	150	152	155	23	145	388	39	315	124	406	526	113	235
Library	Brd2.1599	TATAATTTTGTGATAATCCGGC	157	159	177	155	171	10	55	223	89	72	145	32	1399	50	102
Library	Jhdm1d.5129	TAAAACACTACATATGTGGCAA	233	209	244	235	229	30	55	158	197	167	109	478	203	229	151
Library	Tnks.3418	TATCTGTTGAAGATGCCGCCAG	102	99	76	89	79	37	42	35	84	17	47	72	385	25	102
Library	Skiv2l.3778	TATCCACACATCCTTTACTGGG	180	141	161	163	178	17	4	97	188	281	112	295	35	354	37
Library	Bcorl1.2680	TTTCCATTGATGGAACACCGTG	163	164	123	137	121	300	12	16	173	86	127	177	66	285	91
Library	Pias3.1537	TACTGGAAGAAGTGGCCAAGGG	72	83	77	79	72	116	559	1	216	54	100	203	142	268	75
Library	Mbd5.626	TTGTTTCTTACTGATCTTGGAG	510	483	420	448	443	188	243	214	161	210	323	655	324	326	590
Library	Sirt5.83	TTCGTCTACAACACAACTGGGA	131	104	91	93	89	27	0.001	106	0	45	0.001	52	13	120	56
Library	Chmp1b.1397	TTAAGCTTAAGAACTCTTGGTA	204	245	243	219	224	20	98	240	88	37	100	177	23	293	494
Library	Mll2.4557	TATTCTGCCATTCACAGTGGAA	183	151	156	141	128	44	51	162	171	168	213	288	47	331	421
Library	Flywch1.1382	TTGCTCGTTTTCTAGACCTGGA	81	78	64	76	70	27	25	0	37	127	97	65	0	194	102
Library	Ddx59.1320	TTCTATGCTATCTGGAATGGTG	201	305	247	256	273	372	341	280	28	264	839	124	324	1374	216
Library	Nsd1.2644	TATGTCACTAGAATCTCTGGTT	107	138	123	141	118	27	243	363	43	117	8	314	867	827	230
Library	Phf7.12	TTAGTCGTTGACACAAGACGTG	137	154	112	137	111	47	149	39	126	77	169	249	154	71	224
Library	Hist1h3b.400	TTGTTTCGTTTAAGCCCTCTCC	84	101	89	89	95	129	0.001	175	173	34	177	813	0	54	64
Library	Ddx56.265	TTGGTAGGAACAAGAACAAGGC	55	99	97	72	78	85	4	9	0	268	100	19	59	26	10
Library	Phf3.80	TTGGATCCTAGAAATAGGGCAT	87	143	92	109	82	3	179	11	0	104	174	32	0	70	67
Library	Rest.1268	TTTAAATGGCTTCTCACCTGAA	131	143	124	142	125	153	4	80	297	332	14	144	916	413	234
Library	Parp1.2468	TCTTCAGAATCTCTGTCAACCA	96	91	87	106	148	116	12	88	13	65	192	229	266	0	349
Library	Padi2.686	TAGAGGACTATTTCATACCCGG	110	120	130	139	121	68	72	119	129	11	305	170	8	436	170
Library	Usp3.1704	TGAATTATTACAACTAAAGCAG	633	583	813	702	716	499	316	832	768	594	750	518	2847	2181	889
Library	Hdac6.2792	TAGAACTAGAGCATTCTTCCTT	96	120	115	107	108	102	0.001	38	51	61	2	642	0	70	335
Library	Rcor2.876	TAGAAGTTGCTCATCAGTGGTC	81	122	91	83	89	85	145	7	95	0	163	131	6	3	5
Library	Hist1h2bc.12	TTCGGATTTCCAAACACAGGAA	107	156	110	120	99	85	0.001	212	7	82	41	419	0	26	83
Library	Fbxo10.4176	TAACTCAACTCTGACTCTGGGC	84	70	73	64	73	37	0.001	33	78	59	56	0.001	59	152	399
Library	Hist2h2be.1282	TTTAAAAGTAGCATCTGCTGTG	160	120	126	129	125	222	98	61	12	38	14	203	69	390	265
Library	Acin1.1221	TTTCTTTAGATTTTGCTCGCTC	107	130	97	131	96	61	307	22	313	85	142	321	144	817	74
Library	Dhx58.1959	TTGTAGATCATCTGGAAGCCCC	87	104	105	79	65	0.001	0.001	4	12	151	88	0.001	0	1	170
Library	Iws1.7979	TAAACAACTAACACTATTCCTC	335	308	366	346	345	430	81	353	261	161	338	459	691	357	460
Library	Ifih1.2724	TATACATCATCTTCTCTCGGAA	286	227	277	251	265	143	269	536	46	131	213	249	1740	418	110
Library	Ube3a.2384	TTCCTGTATACAACCATGGGAA	175	156	152	146	147	280	21	16	97	133	53	72	349	95	327
Library	Asxl2.3283	TTTTACTTAGACCTTCTCGGTA	131	117	122	131	121	6	76	55	132	196	20	216	191	139	211
Library	Kat2a.2232	TTGAGGGTCGTATATAGCTGAT	116	130	94	118	108	133	42	292	40	50	14	413	538	417	80
Library	Kat2a.2501	TGAAGTAGAAGAACTTCTCCAG	233	251	218	233	219	102	102	28	40	111	121	91	135	162	179
Library	Mphosph8.1078	TCTTCTTCCTTCTAACTCGGGT	61	91	86	79	106	276	21	0	31	77	548	32	1	10	14
Library	Chmp7.979	TTGAACAGTGTCCAGCTTGGCA	119	133	86	85	70	82	42	115	0	44	2	216	44	43	4
Library	Usp3.393	TCCAAGTTCTGTAAGTGTTCTC	160	180	144	162	214	37	46	75	311	144	174	150	117	292	215
Library	Fxr2.2076	TCTTGATTCATCTTCCAGGCCA	72	94	67	85	129	23	111	1	168	12	210	78	16	121	10
Library	Tdrd6.5358	TAGAATGTCTTATCTTGTGCTA	288	206	266	230	253	232	252	169	84	240	133	472	1251	145	565
Library	Chd2.323	TTAATACTAAAACAGGTCCGGA	131	141	153	161	127	372	85	170	47	154	311	400	590	147	117
Library	Paf1.1055	TCATACACATCATCTGGTGCAT	134	120	101	95	106	0.001	4	90	89	30	5	104	0	248	21
Library	Cdc34.649	TTTTCTGTACATCACCGAGGCG	119	112	97	89	88	181	209	388	316	79	157	222	1173	360	793
Library	Zmym3.946	TTCTGGCATATGCTGCAGCGAG	81	96	83	73	92	82	4	68	6	7	91	32	1	56	122
Library	Bahcc1.9782	TTGTTGTATATACTCTGTGCAT	207	209	217	231	214	102	38	17	255	175	415	190	30	192	207
Library	Smyd2.555	TCATCTTCAATAGTGAAGCCAT	113	130	123	106	157	61	38	125	44	140	186	39	173	226	201
Library	Calcoco1.10	TTGTGGTTCTTCTATGACTCGA	125	120	108	113	103	102	482	126	155	157	80	150	326	1978	616
Library	Nono.892	TTTATAACCAGTTTCTCTGGAA	233	337	342	320	296	140	46	211	332	369	883	518	436	26	1004
Library	Setd3.450	TTGCTCTCAAACCAAAGCCCTC	64	78	69	83	72	6	55	129	25	56	59	85	40	154	68
Library	Atf7ip2.671	TTTACTTCGACTTTTAACTGAC	210	209	248	200	223	136	217	182	121	57	35	806	395	719	146
Library	Brd4.2151	TGAATTATGTGTACTACACGGC	125	149	132	152	137	0.001	17	73	55	42	118	0.001	84	167	53
Library	Ythdc2.3262	TTACTTGCCAGTCTTGCTGGTC	105	109	57	85	60	3	153	59	171	27	94	157	285	23	44
Library	Cbx1.775	TTTGTCATCATCCTCTGAGGGG	84	99	71	84	69	0.001	136	112	66	91	0.001	216	794	445	37
Library	Kdm5d.2215	TTCTCCAACAAGGTCTTTCGTA	107	107	97	108	84	68	0.001	373	265	0	166	6	0	3	48
Library	Runx1.1961	TTTTGTACTTCTGACCTTGGAG	175	180	171	176	177	181	59	117	198	88	127	255	88	338	695
Library	Tmpo.1493	TTTGCTAACAATCTGGATGGAT	119	128	136	142	139	136	21	80	6	30	44	222	22	59	111
Library	Kdm1a.1639	TTCTTCTAGCTTTCCTTGTGTT	84	104	92	108	92	170	89	20	14	35	169	190	125	21	56
Library	Atat1.453	TCTTTCTGTAACATATGCTGAA	213	219	289	261	512	273	72	288	64	380	323	603	202	276	387
Library	Foxo3.2763	TTTCAACAGAAAAATACTGCAG	248	224	274	281	263	270	42	330	195	522	154	242	708	802	540
Library	Ing1.1872	TTTGTAGTTTCTAAATTGCGGC	137	112	115	145	141	41	81	142	16	409	154	59	505	63	331
Library	Rnf2.244	TTGGGCACATTAATTCACTGTG	105	138	110	122	116	0.001	290	14	76	191	26	19	0	315	1082
Library	Suv39h2.3473	TAACATGAGGTGACAGTCTGAG	163	175	139	143	111	365	8	69	29	50	284	65	300	31	52
Library	Ndc80.1558	TTTGTTAATTTCTTCTTCGCTT	122	143	139	157	154	112	29	149	161	99	112	472	254	64	269
Library	Jak2.4578	TATAATGACAAGTCTTAGGGAT	151	141	181	148	141	488	8	24	266	71	252	91	239	155	67
Library	Cenpc1.1495	TTTCTTTTCGAGTTGATCTGTA	143	151	128	137	151	464	4	118	53	175	222	85	208	32	498
Library	Phf10.1223	TTCCTTTCTTGTTGGACTCCTT	78	88	75	94	96	13	55	19	13	99	68	177	16	86	30
Library	Gtf2h1.1787	TACAACAGCATCAGCTCTGGGA	90	94	63	73	53	6	4	7	47	82	106	268	13	6	9
Library	D1Pas1.1636	TATTCATCCAAGAAATCCCGAG	236	258	221	239	202	47	397	200	89	274	314	236	709	328	156
Library	Rcbtb1.1469	TCTTTCTTCAGTGACTCTGCAA	105	109	102	118	131	0.001	8	93	85	133	177	111	0	12	102
Library	Actr6.1140	TTTTCAGATATCAACTTCCCAC	148	180	162	167	164	170	68	5	117	301	471	104	56	110	220
Library	Pole3.89	TGGAGATGTTGACACCGTCCGG	93	107	77	81	76	365	72	2	64	32	177	163	329	4	95
Library	Cbx2.3619	TTTGTGACATAGACCACTGGGG	78	88	91	106	78	6	42	118	132	7	112	13	13	86	530
Library	Tdrkh.1727	TCTTCAAGGTTATCATCACCAG	128	154	137	143	189	13	72	108	3	285	228	45	6	213	209
Library	Csf2ra.1680	TTAAGGTAAAATATTAAGGGTT	353	258	422	434	405	441	222	483	730	399	821	406	658	1388	1239
Library	Gsg2.2015	TAAATAGGTCCTCTTCAGCGGA	90	107	111	106	77	0.001	12	19	29	50	35	45	0	4	122
Library	Wdr61.1124	TATTGTATCTACAAAAGTTCTA	414	389	520	517	544	294	98	450	654	802	1064	695	509	401	1196
Library	H3f3a.776	TGCTTGCATTAATGCTTTCCAT	110	117	126	119	111	17	123	31	241	37	183	98	208	19	214
Library	Rnf217.1851	TACTGAGGTTTGATGTGTGGTC	84	78	98	111	92	30	0.001	83	56	91	243	104	152	8	0
Library	Hdac3.1108	TGAGTTCTGATTCTCGATGCGG	81	122	98	86	85	64	0.001	147	121	127	88	91	1	3	70
Library	Cenpw.227	TTTCACAAGCATTTGTCCTGGA	119	104	102	105	95	119	55	75	134	2	136	177	528	37	8
Library	Acin1.419	TACTACCTGAGTGACTGTCCGG	107	151	99	98	89	41	0.001	4	135	37	124	190	0	136	0
Library	Rpa3.298	TTAGTATCTTCCTTAAACAGGG	338	282	394	384	391	290	8	419	489	343	323	367	383	228	428
Library	Mettl13.2645	TTCTTCACTTGACAGCAGCCAA	110	104	81	88	65	0.001	0.001	32	7	154	74	0.001	0	90	14
Library	Tnrc18.5090	TTTTGTGTTTACCTTCTCTGGA	143	185	159	156	171	471	8	365	139	84	237	104	1356	90	143
Library	Hfm1.926	TGTAAAGAAGATCATCAAAGGC	242	151	229	202	183	225	55	436	61	171	243	419	570	65	387
Library	Apbb1.893	TAGACTTGGAACTTCTGCACCA	72	91	62	84	73	47	55	33	1	149	320	39	186	9	26
Library	Bdp1.1234	TTCTTAATTTCTATCCTTGCTC	315	245	317	309	353	78	158	421	205	297	103	367	337	1024	604
Library	Hlcs.2743	TATTTGTACTATCTCAGCGCTA	172	162	152	174	157	27	12	148	56	354	139	478	39	101	97
Library	Parp9.1059	TTCTTTTGCTCTCTTCTTGGAT	143	183	147	153	171	68	192	160	47	127	74	91	872	94	570
Library	Nop2.676	TGCTTTGTCATCCTTTCTGGGG	116	112	81	85	76	17	72	169	20	34	195	249	18	108	37
Library	Hoxc10.1142	TATATCACCAGGCACAAAGGGA	87	122	81	95	76	23	8	188	80	409	17	98	259	187	369
Library	Ddx10.2305	TCAAATTTGTCCTCTTCCTGAA	125	135	134	123	189	23	55	209	143	95	180	98	81	87	735
Library	Macrod2.295	TCCTCTAAGGTCATCTTCAGCA	105	81	92	96	81	129	0.001	79	16	38	317	104	0	1	247
Library	Cxxc5.2227	TTATTCACAAAACAGCCTGGTC	113	115	113	122	95	6	234	264	162	143	438	91	346	123	141
Library	Smyd5.1918	TGTAAGCACAGCAATTCTGGGG	87	99	59	60	52	82	98	45	62	101	323	111	327	125	37
Library	Ube2a.920	TTTTGTTACAAATAACATCCTG	499	379	487	440	512	475	452	336	597	492	435	426	1796	1045	1481
Library	Trdmt1.839	TATCGCAGCAATAACTTGGGTG	107	115	89	109	114	13	17	440	274	103	133	354	263	91	61
Library	Rnf8.693	TTTGCCATGCAACTTCTCTGGC	64	115	70	64	53	0.001	115	79	23	0	198	0.001	18	127	8
Library	Esco1.4250	TTTCTGAGGAATAACAACGCAG	128	143	136	142	141	58	243	168	162	48	231	249	115	290	235
Library	Sfmbt1.7519	TATACCATCAAACTTGATGGGA	186	198	181	214	165	150	76	32	17	128	53	662	422	250	5
Library	Brd3.400	TAAACATGGTGTTGAAGTCCTG	321	224	196	191	200	54	111	293	280	64	228	150	414	327	164
Library	Kdm2a.739	TTGTTCTTGAGTTCTTGTCCAA	154	141	126	141	146	229	93	68	9	33	130	78	49	402	53
Library	Hmgn5.1275	TTGAAGTCTTTGTTTTCGGCTC	113	120	106	111	100	0.001	29	406	67	238	56	124	0	172	383
Library	Nap1l1.789	TTCCAATCTATCTGGCACCCTG	157	128	124	143	100	20	123	77	35	204	41	341	67	140	254
Library	Sumo2.227	TTTCATTAGTTTACTAAGTGGT	239	156	225	239	214	75	64	39	274	30	115	419	380	67	30
Library	Satb1.2831	TCATCTTTAAACTGCATTCCAC	160	156	176	179	241	126	115	35	310	108	237	249	594	114	102
Library	Atf7ip2.412	TTTATCATGCAAATCTCCTGTC	175	198	177	167	157	6	901	20	4	40	154	236	42	65	5
Library	Cbx7.2071	TACTGCAAAAGACAGAAGGCAG	204	146	142	150	142	82	311	136	8	123	157	183	738	134	30
Library	Zbtb9.409	TGTCATGGAAGTAAGGAGAGGC	81	107	101	89	85	471	4	13	65	0	130	118	13	99	1
Library	H2afv.959	TAACACTGTAACAATCAAGGTA	183	196	206	182	214	133	111	268	82	126	240	334	273	248	177
Library	Fam175a.335	TAAATGTCATGATCTGATCCGA	326	295	263	244	231	225	4	525	349	419	145	400	706	160	264
Library	Oip5.770	TAAAGTAATAGAGTCACATGTT	265	248	258	247	227	129	25	92	56	99	607	360	61	51	58
Library	Cenpl.835	TTTCACTCCAAGTAGAGTGGAG	160	156	158	141	112	23	17	116	123	204	409	59	22	86	600
Library	D14Ertd668e.499	TTGTTCTGGAGAATGTTCTGGG	131	130	126	127	159	51	102	317	1	42	32	203	446	100	10
Library	Suv39h2.859	TTATAAGCCAACACAACTCCAG	122	107	120	128	138	71	226	3	182	25	53	668	139	92	14
Library	Jhdm1d.1850	TAGATCATTATCTTTCGCTCTC	221	209	201	186	165	23	572	257	98	121	246	85	1078	276	152
Library	Senp6.721	TTCTTCTTCATGATCAAAGCTC	239	154	207	180	223	177	179	344	209	134	53	668	667	504	573
Library	Cda.239	TGAAATCCTTGTACCCTTCGGA	125	117	76	92	92	75	0.001	21	44	11	0.001	6	256	195	56
Library	Smarca5.2944	TATATTTTCAATATCATCACGA	612	528	682	685	650	181	85	363	353	424	358	918	446	539	232
Library	Satb1.3519	TTACAGTCAATAACCACTCCTA	183	154	175	189	149	174	34	68	274	177	527	39	198	549	189
Library	Ythdc2.348	TTAGGTATCTATTTGCTCCCTT	137	115	123	147	129	611	4	142	48	7	136	98	15	61	223
Library	Chmp3.583	TTCTTCTTGATCATCCATGCTT	110	62	101	101	94	6	46	63	29	50	222	13	179	13	90
Library	Hist1h4h.392	TGGTTTTGTAGGTCAGAAGCAA	72	101	76	100	84	58	38	183	2	32	2	137	205	53	180
Library	Cenpa.887	TGTATGTAATTCTACTTAGGTT	326	319	411	364	369	256	29	175	128	274	438	183	190	105	614
Library	Tdrd1.722	TTATTTCTTTAGTAACTCCCGG	268	266	314	310	307	177	119	1342	236	327	708	52	5498	164	1370
Library	Dub2a.1477	TTGATTCACCTTGTCTGGAGTA	113	104	121	114	116	109	89	607	2	103	133	262	331	19	156
Library	Ddx54.1461	TCATCATCCACTACACTCTGGG	96	115	106	111	131	143	145	62	72	15	109	255	241	23	192
Library	Cramp1l.5609	TAGCACATTACTTTCAGCCCAG	213	154	136	162	125	143	106	221	204	105	118	104	414	396	736
Library	Cecr2.2506	TTGACTGTTTAGTCCACTGGTT	43	109	81	86	70	102	0.001	100	68	46	0.001	262	22	591	194
Library	Kdm3b.4778	TTGTTGTACCAACTCTTCTGTC	122	172	128	146	126	17	34	78	97	177	314	157	13	231	104
Library	Smc1b.392	TGTGCTTTGACTATTATGCCTA	128	107	134	131	117	3	192	103	26	121	77	65	174	15	316
Library	Pbrm1.2533	TAAACATCATGACAAAGTCCTC	297	269	228	212	214	10	662	338	140	128	394	288	171	407	106
Library	0610007P08Rik.623	TTTTATGCAAAACTGCAGCCAG	113	86	102	99	78	37	76	66	32	181	263	721	134	8	99
Library	Ddx43.2070	TTGACTACAATCTTGAATCCTG	250	271	238	240	272	116	183	125	97	158	142	465	251	336	145
Library	Cenpq.1272	TTTAAGGTAGATAACAAAGGTT	192	230	214	203	200	51	17	256	76	186	352	183	30	198	161
Library	Coq3.1867	TGGTGTATCAACCACACTCCAA	122	120	102	106	77	30	200	135	232	17	151	144	281	160	67
Library	Atr.2202	TCTATCTACAAGCATCTTGGGA	160	177	144	150	228	99	158	326	8	554	258	406	337	44	297
Library	Ube2q2.1066	TAAGCAAAATATATTCTATGCC	306	248	387	366	413	136	375	344	226	401	919	747	276	564	292
Library	Fkbp1a.1410	TTCTTAGAGAACACTCAAGGAT	172	201	152	162	161	58	64	122	0	120	465	288	50	0	1
Library	Prmt1.696	TAGTCCTCCATGTAGAACACAG	131	122	160	161	148	218	55	113	18	7	358	183	32	100	16
Library	Asxl3.3174	TGACTGATCATCTTCTATCCTA	172	193	168	168	182	321	68	68	19	97	326	236	67	112	93
Library	Hist1h4c.66	TTATCACGGAGAACCTTACGGT	78	130	84	86	62	0.001	4	69	298	29	11	72	1	1	17
Library	Mllt10.4651	TACAGAATAACAACCAGTGGGT	107	83	81	81	68	694	871	3	121	11	100	78	353	220	102
Library	Prdm8.145	TATTACATTAGTGTATCTCCAT	379	405	479	433	492	68	200	492	338	561	643	118	517	589	1042
Library	Atat1.321	TTCTTGTATCCAACTTTGAGGA	148	135	117	150	153	0.001	111	374	438	69	20	45	108	72	3
Library	Sin3b.574	TAGGTGTGTAGGATCTCCAGGA	81	115	88	95	68	0.001	303	154	28	27	124	970	6	0	83
Library	Taf6l.849	TATGTGACTGAGTAGAAGGGCA	90	81	92	92	84	54	81	1	97	3	50	327	13	55	3
Library	Rnf168.1912	TTGTGTAAAATTCACTTCTGTT	131	159	155	176	163	355	183	43	44	231	59	445	514	410	95
Library	Prkcb.8304	TACACATTAATGACAAACTCTG	405	292	406	354	386	95	132	130	183	231	320	104	293	364	362
Library	Srcap.4587	TACAATCTTCACCACGCCTGTA	87	94	77	76	69	239	0.001	39	0	16	169	236	0	674	0
Library	0610007P08Rik.934	TTCATCTACAATAATAGCTGAC	388	392	440	421	505	119	316	282	295	293	584	1055	219	688	182
Library	Ifih1.2725	TTATACATCATCTTCTCTCGGA	186	188	199	207	200	249	34	114	47	83	26	144	595	214	144
Library	Recql.1331	TAATACAGAATACAGTCTGCTC	230	217	211	199	209	44	34	223	301	268	587	603	66	209	101
Library	Kdm4d.2557	TTTGTGAGGAGTAATCTAGCGG	154	130	123	127	135	13	46	24	37	96	47	786	20	134	10
Library	Setd4.216	TTGCTTTACGAGTCAGTCTGGA	99	104	79	86	100	0.001	328	57	73	164	71	236	86	0	285
Library	Epc2.3821	TTCTGAAACACCACTACACGTA	102	122	113	97	97	27	0.001	177	143	4	0.001	170	251	160	8
Library	Rfx5.3755	TATAATAACAGAAGCCTGCCGA	131	135	115	120	125	273	17	116	90	71	249	236	507	117	18
Library	Mllt6.7167	TATACAAAGATACAAGACCCAG	262	211	242	242	220	235	410	256	120	165	240	288	472	1016	268
Library	Trim13.688	TTTCATTCTTCTTTTGATCCAA	353	381	382	384	389	417	98	220	310	168	367	741	152	476	426
Library	Brd1.4274	TTTCTTAAAATACACATTTGTC	312	274	372	361	394	266	290	320	46	354	397	511	419	583	147
Library	Snd1.544	TTTCCTAGGTAGATCATCCCAT	160	133	114	123	124	406	4	171	85	381	80	72	382	160	481
Library	Fbxo44.255	TTGTGAAGGAGGTTCCTCTGGA	96	94	71	104	76	324	0.001	0	0	69	94	0.001	0	17	2
Library	Hist1h2ae.3	TGGAAGTGGAAAAGCTGATGTG	128	143	105	104	100	109	29	110	14	76	86	59	163	63	129
Library	Hmgn3.735	TATTGCTCTAGAAAAATTGCAT	180	120	171	173	166	123	21	164	76	200	97	177	93	247	292
Library	Srcap.6843	TAATACATCCAGCATTCGGGTC	99	65	85	79	73	109	0.001	172	153	23	0.001	13	584	370	409
Library	Chd9.9569	TAAACTTCCTAAACTAACTCAG	364	342	381	400	372	533	247	279	228	381	631	354	353	1521	466
Library	Tiparp.3434	TAAATAACAAAGAAGTTCCCAT	262	172	242	231	250	167	68	112	120	78	231	163	84	226	289
Library	Mpl.2023	TTTGCTGCTAGTATGCTCAGAG	143	156	126	145	126	102	4	290	96	169	14	124	219	157	566
Library	Adar.1350	TGAGCATACTCTAACAACCCGC	96	60	68	76	51	82	12	73	103	11	192	45	101	153	11
Library	Shprh.3735	TGTGTTGTAAGTAAGAACTGAA	198	203	247	230	231	34	115	97	141	792	103	747	154	105	583
Library	Zmym4.1788	TTACACTGAACTTGTACACCTG	204	133	155	167	160	23	8	44	91	108	231	216	59	5	87
Library	Dnmt1.3638	TTGAACTTGGAGTAAGTGCGGG	122	107	91	103	92	3	85	59	115	133	103	144	1191	16	15
Library	Kat5.209	TCCAGACGTTTGTTGAAGTCAA	137	172	134	133	194	3	0.001	102	25	254	0.001	65	120	93	51
Library	Eed.1069	TGATCTTTACTTACTGACAGGA	195	159	159	154	155	27	102	50	58	235	133	209	32	110	327
Library	Cramp1l.2460	TTGATGGTCACTACCTTCCCTG	128	141	117	108	94	27	17	102	9	148	68	19	13	207	294
Library	Prdm2.94	TTCTTTGATTACATGAGCCCAG	186	183	156	150	145	129	200	22	92	131	290	590	33	157	132
Library	Taf12.362	TTCTTCTTGGTCAATACCTGGT	81	88	92	85	74	78	0.001	0	48	119	0.001	190	11	26	119
Library	Banp.2020	TTTGTTATAAACACCATAGCAA	300	251	323	324	339	280	341	198	85	118	667	203	429	240	224
Library	Pphln1.2788	TTAAGTATAATCTGTATGTGGT	347	319	382	368	350	399	209	300	354	212	237	570	1558	545	270
Library	Hist1h1t.481	TTGGTCTTGCTACTCTTGGGAG	96	159	139	130	114	0.001	59	8	74	45	192	85	0	3	43
Library	Tada3.605	TTCATATTCCTGGATCTTGGGT	87	83	89	81	86	85	175	170	0	35	142	137	81	155	5
Library	Tdg.1575	TATAGTATATAAAAAGCTGGAA	574	468	749	750	737	553	346	880	761	1144	1091	1055	689	2335	1254
Library	Zfp451.306	TCATCTTCGTTTTCATCCGTGG	105	107	110	102	130	13	98	96	27	71	83	111	30	144	94
Library	Ube4a.1461	TTTGCATGCAAACAGTTTCCAA	102	146	92	109	91	273	64	42	148	4	263	13	286	59	136
Library	Hist1h1t.313	TTATTCACAAGTCTCTTGAGGG	143	180	154	174	170	41	4	203	72	72	192	111	1	320	242
Library	Gps2.671	TTGGAATTGTCCATGTTCTGGG	169	125	115	135	128	61	209	59	0	35	38	78	480	0	271
Library	Nuf2.2157	TTCTCTACCTAAACAACAGCAA	140	185	147	143	140	23	21	77	24	127	183	216	6	41	166
Library	Trim33.2603	TTCTATTGCTGTAACAGACGGG	107	128	107	130	109	82	21	123	14	139	68	131	105	18	364
Library	Gm12657.856	TCAGAAAAGTATAGTGAATGGA	239	258	234	244	369	153	17	254	175	424	195	209	487	180	208
Library	Phc1.2122	TCCTGGATAACAAAGCCTTCAA	110	109	102	125	136	54	111	112	28	330	41	137	543	392	78
Library	Zwilch.1127	TTGATAGGAAACCACACTGCTG	87	125	82	107	78	307	0.001	21	132	82	106	98	0	55	183
Library	Mettl7b.929	TTTTCTGTCTCTAGTGGCCGAA	84	75	77	107	69	119	4	409	253	395	186	32	232	151	1415
Library	Ybx2.387	TGAATCCGTAACCATTCCGGAC	102	75	73	72	51	129	162	370	164	61	314	426	702	125	96
Library	Pcna.845	TTTTATACTCTACAACAAGGGG	163	122	140	163	132	34	59	141	283	54	115	268	336	80	76
Library	Uty.1786	TTTACTTCTTGAATCCTTGCTC	198	193	179	212	192	461	25	170	164	98	421	301	59	238	258
Library	Taf6l.950	TAGTGAGAACAGAGAGGCCGAA	119	99	75	85	78	140	8	91	395	50	127	334	88	111	73
Library	Fbxo17.241	TTGAGTAAATACCTGTCCGGGA	105	135	108	108	94	3	102	117	41	42	80	32	236	16	97
Library	Sap130.2995	TTGTCAGCTGTAGTAACTGGGC	70	83	82	81	59	0.001	136	51	2	88	216	6	0	78	22
Library	Med1.442	TATACAGATTAACAAGACCCTT	64	128	105	104	107	273	21	125	3	136	118	6	431	169	91
Library	Senp7.453	TTTGACATGTCTCTATGCTGTC	99	115	94	102	95	102	59	166	75	166	172	170	387	146	107
Library	2410016O06Rik.1835	TATCATATAACATGGTTGCCAA	271	235	272	222	214	64	17	397	301	277	207	393	511	207	58
Library	Prmt7.187	TAATCATAGTGTTCATCCTCCT	116	75	102	88	72	222	0.001	38	206	65	5	111	8	35	7
Library	Ercc2.1201	TTAGCAAGGAGTGTGAGCGGGG	67	101	72	67	71	0.001	0.001	37	37	42	47	0.001	0	88	18
Library	Dhx40.2914	TAGACATCTAAGTATTGCTGAG	376	358	396	356	414	3	384	51	308	184	812	675	5	167	110
Library	Ing4.22	TAATGTTCCAAATACATCCCAG	253	258	279	249	279	1083	123	127	57	160	189	203	147	458	806
Library	Actb.1843	TTATTGGTCTCAAGTCAGTGTA	151	164	117	112	125	0.001	12	162	497	50	112	6	612	0	1
Library	Ubr1.2600	TAAAAGTACATATTGAAGTCTT	356	269	333	306	307	23	252	386	83	267	260	452	339	80	212
Library	Hist1h2ae.508	TTTACGAGATTAGAAGAAAGAT	312	230	308	313	337	167	4	174	366	234	189	157	78	168	359
Library	Zwilch.960	TTAAGTCATTCAGAAATTCCTG	294	279	304	269	297	75	162	194	134	242	284	275	628	93	221
Library	Mcm6.1841	TGACTCTTTGGAAATCTTGGGT	67	107	71	72	64	0.001	320	5	0	38	8	118	89	0	0
Library	Padi2.3530	TAATATTTCCTATCTTCTTGGC	487	426	561	530	529	191	256	532	290	504	332	354	1850	1005	229
Library	Smndc1.1606	TACAAAAATAGTATCTACACTG	440	397	588	554	589	184	696	249	230	609	699	570	1045	363	383
Library	Ddx10.664	TTTATGTTGTTGATCCTCTCAG	227	316	251	260	260	78	0.001	390	210	335	44	6	8	42	266
Library	Ring1.1708	TAAGCAAATTTGTTGTTGGGAG	175	169	179	183	192	376	209	244	221	30	616	314	324	173	155
Library	Supt7l.2115	TAGAAAAGAAAGAACTCTGGGG	154	156	164	166	134	112	166	237	6	73	62	118	81	416	111
Library	Mllt10.36	TTCATACTATGGGAGACCTCGT	55	101	90	87	76	454	0.001	0	0	52	183	0.001	0	2	526
Library	Tspyl2.1618	TTTGTTGTCAGTGATCTTGGTG	201	183	147	194	198	126	8	133	32	154	44	314	79	30	273
Library	Hist3h2bb-ps.27	TAGCAAGAATATTTGTATGCCT	61	101	93	93	81	78	59	16	224	4	186	13	47	77	116
Library	Cxxc1.429	TCTTCTCAGTGATCCGGATGCA	81	122	93	90	88	6	68	0	48	40	142	104	0	58	13
Library	Psd3.6163	TAAATATACCAAACATGCTGGT	172	188	195	187	180	215	8	247	178	92	44	367	181	84	379
Library	Bdp1.6193	TTATCTTCTAATTCTACTGCTT	218	271	343	302	316	68	175	173	301	129	302	157	764	575	48
Library	Rfxank.2467	TTGACCAGGATGAAGAGACGTG	87	81	86	106	81	116	4	20	71	111	41	19	173	54	129
Library	Src.3707	TCATCTGAAATCTACAAAACAC	215	169	228	196	338	61	51	149	107	266	88	163	314	167	216
Library	Msl2.1858	TTGTACACAGTCTTGGTAGGGC	84	78	82	69	57	41	29	20	0	3	124	26	37	0	7
Library	Ash1l.6685	TAACTGTCAATCACCATTCCGC	84	104	84	84	81	273	12	196	0	71	219	52	10	1	26
Library	Stag1.4125	TTTGATTACAAAACAAACCCGA	134	162	160	163	139	78	46	202	309	273	80	400	882	72	377
Library	Pak2.2926	TTTCATTATTACAACTAGCCTA	201	264	277	247	228	44	333	84	667	73	326	570	91	125	350
Library	Mcm7.184	TACTTGAACTGCTTCTTTCCAA	160	169	176	153	144	0.001	115	0	176	17	100	65	0	0	64
Library	Kat8.456	TTCTGCACATGGTTGATCTCAT	72	115	94	97	95	92	0.001	0	110	26	2	0.001	54	14	13
Library	Dna2.3704	TAATAGTCCTCTGATCTCCCTG	192	237	181	220	188	184	4	214	239	46	121	131	110	122	103
Library	Asap1.1462	TATTGTTTCCTACATTCTTGGC	186	201	231	210	219	119	72	61	492	144	97	144	344	289	319
Library	Zfp295.5062	TATTTCACTAAACATCTGCCTG	204	219	226	214	206	119	46	220	337	69	210	334	139	363	95
Library	Rnf2.1235	TAATAGTGTAAACAAGTCTGGC	186	162	162	156	168	177	4	248	59	56	124	118	1	424	689
Library	Hist1h2be.387	TGAGTTAAATGAACTCACTTGG	239	219	216	217	187	88	106	338	231	403	1298	111	198	379	318
Library	Foxa3.1892	TTCAGAGAAAACTCATAGGGTC	157	120	121	138	125	167	42	216	19	284	112	52	310	216	251
Library	Gatad2b.780	TGAGACATCAACATGTGTGGAA	125	159	119	116	95	0.001	0.001	96	124	30	38	32	0	0	34
Library	Mecom.781	TATCTGATCATTTATCTGGCAT	268	237	252	240	264	27	580	161	240	254	246	262	402	320	216
Library	Hdac9.329	TTTTCTAGGAGTTCTTGCTGTT	72	169	88	105	69	68	0.001	332	170	212	174	170	130	0	239
Library	Bcor.5792	TTTAAACATATAAACAATCCGG	393	339	455	435	443	211	572	531	776	502	427	1049	995	1357	470
Library	Cdk9.1467	TTCTTAGAAAGTCACAGTGGGT	70	81	76	85	81	10	25	310	7	308	88	295	27	66	45
Library	Taf12.804	TTATAGATATTGCTGCACTGTT	134	156	129	140	127	13	4	67	32	55	2	104	42	61	98
Library	Dhx32.1803	TTACTGAAATAGTACTGTGGTA	242	334	313	308	315	88	256	360	179	191	231	327	787	308	171
Library	Nfe2.332	TAGGAGTATGGTAGTTCTGGGA	128	122	128	132	106	6	12	230	103	82	100	301	11	91	58
Library	Dnmt3l.248	TAGCATTCTGGTAGTCTCTGCC	107	99	84	84	71	0.001	405	67	55	43	14	321	89	170	0
Library	Tnks2.4353	TAACTCTCTATTAGCAACCGAG	379	334	330	345	319	51	136	83	295	163	329	255	22	782	216
Library	Ubr2.4939	TTTAACTTCACTGTTCTGGCAC	131	117	126	132	119	30	422	12	11	46	23	327	22	49	111
Library	Nfe2.1268	TACATCTGCCTTTTGGTCTGGA	99	88	71	55	57	147	0.001	84	331	13	0.001	59	89	948	121
Library	Trim12c.3527	TTCTGCAATATAGTCATTCCAT	186	198	191	206	260	78	119	3	94	257	109	124	74	110	85
Library	Ncoa6.3317	TTATATCTTTAGTAGAGCTGGA	344	339	347	373	361	331	482	294	167	129	210	531	860	309	376
Library	Lmna.1094	TTAGGGTGAACTTCGGTGGGAA	61	88	75	82	68	140	4	223	6	189	23	19	191	71	286
Library	Mtf2.2374	TTTTAGGTATTCAACAGCTGAG	151	224	198	228	191	307	98	175	23	80	154	262	200	99	134
Library	Hist3h2a.466	TTGGTGTCTGTAAAAGTCGCAC	72	91	69	72	55	0.001	132	57	0	54	62	0.001	8	119	66
Library	Naa15.2122	TTCTCTTCTTCTATCTGGGCTT	93	101	94	112	94	54	281	15	0	42	14	111	5	200	60
Library	Ighmbp2.4046	TTAATTCTAAAGAATGCTGGAA	356	232	337	310	345	170	222	287	190	208	160	196	702	534	395
Library	Hist2h2be.2267	TTAGCTTCTACTACCTTCACTA	166	222	166	135	157	51	153	33	110	94	225	177	71	204	51
Library	Zbtb12.1717	TTCTGCTCTTTGAGGCATGGTC	93	101	73	79	71	17	12	9	0	35	720	32	0	1	17
Library	Dna2.2716	TTGTCTGGCTCTAACACTCCAG	90	115	92	88	81	10	602	0	25	106	35	137	3	118	87
Library	Btaf1.4053	TAATTTTCTAACTTCTTCCCAT	224	185	228	262	217	170	21	166	251	281	430	590	185	96	101
Library	Mlh3.240	TTGTCTATCACTTGAACTTGGA	166	183	168	153	165	68	0.001	313	180	164	20	6	196	5	42
Library	Phc3.7362	TAAAACTGCATATACAACTGAT	198	227	237	223	241	123	192	173	310	135	74	131	319	2606	227
Library	Nat10.2045	TGGATCTTGAAACTGTTCCGAC	72	88	82	86	78	61	0.001	3	52	36	237	6	0	97	3
Library	H2afv.922	TTTGCTTTAAGATTATTCTGAA	519	489	568	598	751	317	316	274	611	377	860	242	472	538	1272
Library	2410016O06Rik.1369	TCTAGGATCCTTAGAGTCGGAA	107	143	134	129	178	133	72	22	88	39	115	531	33	102	38
Library	Ubr7.861	TCTTTCTTAAACACTGTCTGGA	172	180	173	165	272	10	25	286	713	317	397	144	324	127	75
Library	Ino80b.162	TTGATTTTAAGTTTAAGTTGGG	347	290	389	403	441	317	299	113	207	408	477	767	135	229	842
Library	Trrap.7704	TTAGACTCACTGTTCTCTCGTT	96	125	108	96	83	632	0.001	0	0	9	100	0.001	0	74	7
Library	Yy1.2117	TACAATACATTCTACAACTGAG	580	523	686	575	661	328	354	179	507	302	616	504	368	453	641
Library	Polq.2036	TATGAGAACTCTTAGTCTGGGA	134	185	155	149	128	3	273	12	296	133	444	111	5	268	70
Library	Sin3b.217	TTGAACTCCTTCATGATCTCCA	116	154	115	143	106	0.001	38	120	11	50	2	85	334	0	31
Library	Mbd5.5173	TTATTTATCACTTTACACTGGT	283	248	292	295	268	143	29	133	195	152	625	124	71	160	194
Library	Fkbp5.3278	TACAAGAACATGTAAAATCCAG	353	269	368	393	402	314	333	130	132	347	391	301	410	304	433
Library	Taf9.206	TCTGATTTATAACTCTTGGCTC	230	214	189	237	503	3	371	198	206	468	74	249	117	412	276
Library	Polq.6592	TTGCTTCTGAATATTAACTGTG	405	465	521	452	498	591	504	412	330	424	616	1403	390	703	728
Library	Runx1.1849	TATTTCTAGTTAACCAAGCGAT	151	162	194	219	208	102	115	186	329	92	115	118	626	228	345
Library	Hist1h3f.276	TTCAAATTTGTGACCAATAGAA	186	188	234	224	219	44	431	217	153	108	133	183	1115	80	313
Library	Kdm5d.409	TTCAGTTTTACTCTGGTCTGGG	116	167	129	131	127	23	273	115	1	351	41	104	50	122	183
Library	Ezh2.975	TCATACTTAAAACATCGTCGAC	160	141	141	179	190	123	162	62	295	115	281	511	45	268	239
Library	Cbx5.5729	TTAGGTTTTGATCTATTGTGAC	434	373	367	396	365	184	444	291	144	141	225	177	983	285	432
Library	Snd1.1055	TTCAGTGATGTTACCATTCGGG	122	122	113	121	131	147	55	26	45	171	290	72	397	23	86
Library	Cenpl.1243	TAAAGCTTTTGCATCTTCTGGA	131	180	125	138	136	27	17	22	181	35	88	13	16	139	238
Library	Phf5a.840	TAGACGTTCAAAGTTAACGGGG	140	101	128	92	84	82	72	146	1	58	154	137	1	481	53
Library	Wbscr27.1964	TTTATGAATATGCTTCTCCCAT	224	193	214	205	223	143	798	93	502	83	296	347	1492	102	277
Library	Ddx55.1809	TAAATCTGTCAGCTGGACTGTC	72	73	69	74	65	198	34	34	35	19	225	19	332	4	208
Library	Ddx55.1539	TTGTTCCAGAAGTTTCTGCCTC	87	88	76	89	62	126	0.001	23	6	3	88	0.001	3	104	23
Library	Kdm4c.2596	TTGAGTTGACTCTATGTCTGAA	178	232	163	160	185	6	209	123	161	15	47	59	28	255	208
Library	2210018M11Rik.2225	TTACATGAACTACAGGCTGGGA	318	455	329	335	234	150	230	227	5	66	115	72	144	82	280
Library	Trim24.120	TCACAGCTTGTACATACCTGAT	116	94	102	83	133	71	8	0	90	73	100	65	1	1	17
Library	Psip1.697	TAGTCACATCCTCATTGCTGGC	90	88	83	85	63	102	158	62	0	11	100	118	15	138	3
Library	Lcor.3935	TTTTCCACTCATAACCACCGAG	116	169	136	158	120	451	72	36	9	59	338	472	3	13	839
Library	Zhx2.2205	TTTCTCTTTGAACTTCTGCGGG	96	94	82	108	84	47	42	540	64	281	456	45	536	126	133
Library	Dsn1.1588	TTGTCATGAATTTAGATTCCAG	423	400	371	378	392	307	132	371	370	304	655	531	995	239	194
Library	H3f3a.966	TAGAAAAGTATAGTGAATGGAT	326	251	292	264	272	58	46	453	146	345	201	563	200	137	188
Library	Ddx27.1952	TAAACTTCTTCCTTTTCTTCTT	201	151	223	214	212	92	111	152	462	35	978	32	281	257	104
Library	Macrod2.319	TCCCTTATGTATTCTTTGCGTC	134	154	147	137	233	208	435	45	20	346	145	459	234	127	140
Library	Csf2ra.1792	TCTAGTACTACTGACTATCGAA	344	274	288	260	483	27	457	117	97	308	142	406	239	60	497
Library	Nr2c1.2706	TAAAATACTAATACATCCTGGG	347	303	537	483	498	160	461	207	149	373	266	563	354	463	326
Library	Esco2.199	TATCGCTTCCTCTTTCTTGGAG	137	172	142	157	155	355	209	35	90	34	97	668	122	136	69
Library	Dnmt3b.1633	TAGAAGAGCTCTAGGAAGCGAT	72	112	76	99	84	0.001	145	36	90	102	2	13	49	2	79
Library	Morc1.913	TAGTATATTGGTATTTTCTGGG	557	387	558	579	550	475	269	165	375	376	539	229	278	1736	458
Library	Parp16.44	TTTCTCAAGACACTGTAGCCGA	113	133	109	112	96	136	25	62	12	104	216	59	266	2	247
Library	Supv3l1.1637	TTGCAGACAAAGTACTGCCCAT	70	96	87	70	66	3	12	58	233	42	44	65	5	163	94
Library	Trdmt1.1013	TTAGCTATCTTTTCTTCTGGTG	323	290	320	340	362	164	226	261	605	321	453	413	480	395	480
Library	Prkaa2.245	TAAACTGCGAATCTTCTGTCTA	116	156	119	133	144	17	8	9	83	59	148	52	25	3	79
Library	Tada2b.3658	TTATCTAACTTTTCTGACTCAA	271	217	281	279	258	44	828	80	373	339	293	590	326	403	147
Library	Zranb3.2438	TTGCTTTGTGATCTCTTCCGAA	128	117	110	138	119	13	21	105	8	104	136	150	54	2	72
Library	Prdm15.3306	TTATCTAGCTGTAGCTGGCGAT	84	109	79	83	75	0.001	34	181	196	306	0.001	124	1259	373	56
Library	Camkmt.293	TAAAAGATGCTTGTGTACTGGA	134	177	150	164	143	64	76	27	58	81	17	157	96	43	488
Library	Smyd4.540	TGTTTCCTTCTTCTCTGTAGAA	169	188	194	230	192	58	89	107	137	335	56	314	307	235	177
Library	Asmt.1157	TTCCTGTCTGTGACGTCGCGTC	99	107	56	65	51	13	93	42	0	186	0.001	65	242	369	151
Library	Chd6.6157	TTATTCTCAAAATCCATGTCTT	122	122	147	162	143	13	25	93	82	31	23	249	52	153	15
Library	Myst2.1227	TTCTACATCATAGTATAGCGTC	213	154	202	157	212	109	132	119	248	264	210	26	1429	905	139
Library	Smarcad1.2689	TGAAGTATAACAACATTTGCTG	329	319	355	324	310	184	175	137	250	447	136	662	847	807	70
Library	Jak2.4313	TAAAACTAGACCTTTGTTCCTT	72	109	95	106	93	92	102	414	179	16	174	124	473	85	115
Library	Mier3.463	TTTGTCTAGAGTCATGTCTGGT	99	135	81	88	73	68	0.001	131	31	137	0.001	19	444	66	590
Library	Ttf2.2389	TTTGTTCTCCTCAGCAAAAGGC	78	122	83	109	67	177	0.001	82	14	10	103	118	25	5	0
Library	Nop2.1832	TAGAATTGGAAAATTTCTTGAA	396	305	453	468	457	345	145	179	508	162	1215	426	337	199	184
Library	Senp7.409	TCTGATTGCACCTTGCTGGGAG	96	86	72	85	114	116	42	66	1	262	14	6	13	282	3747
Library	Senp1.1720	TAGAAATTGATGATCTCATCAT	385	316	334	317	319	102	397	54	777	54	269	636	249	107	178
Library	Ascl2.1570	TTATAGAATAGTACACTTTGCA	321	274	336	342	359	167	414	60	88	159	1417	52	74	259	353
Library	Uba2.340	TTCATGACCAATATAAACTGTC	288	266	281	281	277	369	401	29	453	146	32	570	748	489	364
Library	Cramp1l.7310	TCTGCTTTATACATACACTGTA	291	235	219	214	809	147	115	40	190	856	103	295	292	489	214
Library	Phip.5514	TTATAGAAAGCTGTCCTTCGAC	131	151	143	148	133	153	8	356	275	305	163	295	1507	6	663
Library	Set.289	TAAAAATCTATTCTGTAACCTG	490	397	644	609	587	516	405	504	930	477	963	1665	579	747	569
Library	Stag2.966	TATCTATGTACAAACACTCCTT	175	172	194	175	168	116	140	48	240	117	26	150	193	504	484
Library	Smc1a.1403	TCTTCTAGCTTCTCAATCCGTT	49	83	70	73	107	3	102	62	145	88	189	281	6	151	42
Library	Prdm6.2069	TAAAGCAAACACACGGTTGGGA	96	94	99	79	69	129	0.001	38	209	71	148	629	0	2	223
Library	Orc2.1215	TTTCTTCAGTATAAGGACTGTA	166	143	171	179	183	99	461	143	347	170	367	301	49	1272	459
Library	Hist1h3i.8	TCTCAGTACACTAGAAAGTGAA	198	230	234	210	310	92	106	105	104	268	127	236	252	93	334
Library	Cbx2.3545	TTTGTAGATTTCAACTTTGGGA	157	122	152	173	171	201	85	97	107	83	409	78	188	79	253
neutral	Rpa3.455	ATTAGAAATTATAGGAGTCGCT	55	49	192	178	113	0.001	0.001	159	0	0	127	0.001	0	0	0
Library	Terf1.1148	TTTAACATGACACTTGTTCGGT	105	101	98	99	76	0.001	42	0	25	2	23	0.001	0	4	174
Library	Nsun2.1799	TTAATGACCTTCATCTTCTCGC	134	159	136	119	122	0.001	68	133	108	5	23	39	0	36	128
Library	Chmp5.705	TGTTGTAAGTCTACGAAGCGGG	64	112	81	96	53	99	273	23	51	42	94	150	20	268	144
Library	Arid2.6808	TAATGCATATATAACACAGGAG	569	457	620	633	680	51	234	136	482	742	432	701	169	224	398
Library	Cbx4.2318	TAGAATATAACATGATCTAGAG	1835	1600	1626	1469	1491	663	555	1721	1102	871	1212	845	3052	1499	1017
Library	Eed.901	TTGCTATCATAGGTCCATGCAC	96	149	108	112	75	61	0.001	5	136	100	103	6	0	57	98
Library	Zmym1.3807	TGTAGAACTATTCTCTTCCCAG	259	274	256	282	260	68	59	360	144	151	213	596	336	72	81
Library	Fbxo11.2062	TTTGTTGCGTCTAATTTTGGGG	122	130	123	147	148	34	38	90	310	61	272	104	39	116	134
Library	Phf21a.2946	TTAATTTAAGTAACACTAGGAA	677	591	827	772	742	1343	1063	386	383	520	1100	1003	1769	336	1307
Library	Phip.3874	TTCTATATATCGAACTTCCCAC	224	240	234	227	217	82	286	113	533	212	88	518	361	499	279
Library	Cxxc1.1888	TTACAATATGTCTTGCTCTGAG	347	311	361	352	385	150	64	173	268	210	192	216	314	618	90
Library	Ncoa3.3553	TTCTGATCCATCATTACTGCTG	213	224	223	221	255	6	324	107	66	105	225	104	11	157	292
Library	Hist1h2ao.71	TAGACAGCTTCTGAAAACCGTA	93	96	92	99	81	533	4	6	30	84	195	196	10	62	12
Library	Dhx15.1041	TAACCTTTAAATCTGATCTCTG	560	528	545	506	537	61	200	350	680	374	791	190	439	709	180
Library	Myst2.4392	TATAATAATCTATATTCCGGGT	227	253	405	400	336	304	128	794	321	453	207	1016	1254	288	449
Library	Rcor3.496	TTATGCCAGAACAACATGCCAA	102	96	86	81	72	13	205	249	88	3	157	137	3	339	75
Library	Scmh1.1664	TTTTCTGGTGATAAGCACAGTC	67	104	92	102	76	335	0.001	39	221	127	5	111	49	9	8
Library	Brwd3.3819	TTAATGCTGATATTCTCCTGTA	326	248	297	276	293	324	140	113	164	126	296	39	256	1003	271
Library	Rfxap.717	TAAAAACTGGACAACTTCTGGA	102	133	126	114	119	23	8	82	144	84	130	78	18	119	67
Library	Taf5l.900	TATAGAAGGCATAGAAGCAGAT	160	143	155	148	136	13	384	128	14	239	483	288	59	10	188
Library	Cxxc4.2808	TTGAACTTGAAAATAAGCCCAG	172	172	171	179	137	75	64	112	233	114	403	183	13	833	127
Library	Stk4.544	TATCTGTAAGTTGACCTGCGAC	70	83	76	82	87	75	25	77	92	174	44	157	112	203	112
Library	Ndc80.1494	TATTTGACAAGGCAGTTGGCAC	134	133	100	133	107	6	85	47	222	86	65	131	52	76	116
Library	Phf7.1761	TTTTGTATCTCACTGTCCTGGG	125	109	92	116	111	3	264	13	330	78	38	131	35	83	152
Library	Fubp3.2969	TACACTACAGTAAACATTGGAA	300	277	356	299	341	92	350	392	252	167	210	1173	380	88	470
Library	Ddx59.953	TTATCCTCAGAGAAAGCTCGGA	96	120	82	86	65	61	200	42	46	19	74	131	50	31	225
Library	Ddx28.1160	TTCAGTCTCATAAATGTCTGTC	189	224	197	205	184	283	380	8	258	227	450	268	344	22	418
Library	Atf7ip.3009	TTTTCTGTAACAATTCTTGGGG	107	169	150	177	157	61	166	131	243	164	231	65	101	850	295
Library	Zmym5.4410	TGTAGTGATATTTTGAAGCCAT	172	149	173	169	157	51	119	164	256	164	124	190	224	241	237
Library	Gtf3c5.2163	TTTGCTGTGACTTGACTGTGTG	90	86	78	95	92	164	59	30	72	76	213	511	142	95	7
Library	Hist1h2bk.32	TAGAAAACAAAGCTGAACACCC	107	112	88	92	87	82	0.001	25	91	52	2	52	0	121	385
Library	Zfp740.160	TCCTTTGCCATATTGAACTGTC	116	112	116	145	136	6	205	98	166	268	106	124	20	820	198
Library	Nuf2.454	TCTCAAAGTCATTCACCCGGCA	64	104	76	63	75	0.001	0.001	68	20	76	2	537	0	0	4
Library	Zscan20.4745	TTCTTCACAGCTATTCTCTGAT	145	146	163	178	169	153	162	132	10	128	314	203	37	60	214
Library	Maz.1669	TGTTTGTAGGGTCAGCTCTGAT	90	104	87	88	78	64	170	279	1	82	88	183	16	86	140
Library	Cdca2.2894	TTCTCTTGCAGTCTGGTGGCTG	72	81	81	72	51	3	115	369	6	43	5	6	383	503	38
Library	Ddx24.2289	TACATCTCTTCTTCTAGCTCAA	259	169	227	219	204	64	106	123	227	204	133	950	174	367	34
Library	Mysm1.2178	TGTACTTCAAATTTGTAAGGTA	201	277	252	253	247	553	166	110	59	193	1204	734	499	56	32
Library	Kat8.1289	TATACTGGGCACTTTTGAGGTG	148	128	130	127	110	20	123	195	82	70	136	150	28	374	90
Library	Whsc1.1431	TTCAGCTACAACCTCATCTCTG	186	162	131	105	120	129	213	6	102	117	94	32	83	160	368
Library	Babam1.1400	TTCTGTGACATTAATAACAGGT	134	149	158	136	186	54	111	215	20	183	495	104	444	19	74
Library	Wbscr22.458	TCTTCTGAGATATAATCTCCAC	283	264	284	281	546	181	337	340	280	391	370	144	356	981	835
Library	Jade3.2139	TTACTTTTGCTTTCTAGTGGAT	151	159	170	193	172	136	145	32	319	127	705	183	56	221	111
Library	Dpf3.229	TATGTGTACAACTGGCCCGGAG	113	156	107	99	86	198	0.001	101	289	205	115	39	1	266	3
Library	Hdac7.2705	TTAAGAATAGTGGTTATGGGTG	288	308	290	285	332	252	256	350	473	201	990	301	146	629	537
Library	Asf1a.2067	TAACATTTAACAAGACTTGGTT	157	167	176	168	178	191	397	165	17	28	308	124	421	69	38
Library	Cdk17.2234	TTTAGCAGCAATGATTCCGCAA	113	138	134	111	97	215	4	36	0	8	35	111	208	0	2
Library	Svep1.2233	TTGTCTGAGAACTGAGGCTCAT	99	86	72	74	52	0.001	341	7	24	41	0.001	295	16	556	6
Library	Foxo1.3314	TAAAATTAGTACTAATCCAGTT	303	245	319	308	344	574	106	254	280	378	1017	144	125	1454	413
Library	Hist1h2ba.22	TTTCTTGGAAATAGTAGCACCC	107	125	92	119	92	116	0.001	80	73	142	62	26	0	283	140
Library	Prdm8.3082	TTATTGTCAAAGCATCCAACAT	148	190	144	150	138	133	123	186	150	30	501	163	582	14	134
Library	Phf12.1532	TACTTTGACAACATGTTGTGAA	201	201	190	174	182	71	12	48	94	406	272	91	320	4	288
Library	Nek6.422	TTGAAATACTTGATCATCTGTG	534	439	457	438	484	47	55	239	107	765	234	268	62	213	407
Library	Prdm5.908	TTTTCTCTTAGGATCACCGGTG	128	143	127	143	109	294	226	238	1	231	139	6	246	549	364
Library	Pbx1.236	TTGCAAATATGCATTGATCGGG	72	117	124	104	108	188	12	239	104	163	29	150	779	92	199
Library	Mecp2.1687	TAATCGGGAAGCTTTGTCAGAG	128	125	126	127	108	13	132	40	21	231	115	249	6	123	97
Library	Nbn.285	TAATGTAGGAATTTCATCTGTT	180	154	203	205	193	365	516	429	44	135	189	104	1152	86	1603
Library	Stag1.2920	TTGTAATACTTCATGTAGTGTT	344	300	299	280	301	20	1157	342	200	274	679	275	198	448	173
Library	Fkbp2.167	TTCTAGACTTGATAGGACAGTG	303	313	262	239	250	88	81	111	398	328	465	255	125	151	297
Library	Whsc1.363	TTTGATAGGTGTAGTATTGGGT	99	115	105	127	116	0.001	4	85	38	144	8	59	0	45	53
Library	Adar.2845	TAGGATTTTGTCACTACAGGAC	125	143	131	143	117	119	8	201	75	19	379	196	1	209	70
Library	Whsc1.777	TTTCTGACCTTTAAGTTTGGTA	122	159	149	162	160	184	243	113	283	124	94	367	482	131	514
Library	Skiv2l2.1783	TATAATGCTGAAACTGGTAGAA	218	172	224	228	201	601	311	127	175	90	293	682	310	124	305
Library	Jade3.3035	TAACTGAGCAAATACTCTGGGC	107	91	111	98	76	95	81	113	25	84	97	570	81	98	26
Library	Ska1.2331	TCTAACTGAACAACAGGGCCAT	72	104	74	72	75	0.001	0.001	478	100	30	0.001	308	0	379	7
Library	Rad51.767	TACATTATCTAGGACATCGCTG	210	185	208	198	167	6	21	185	304	50	237	98	3	253	129
Library	Ino80b.161	TGATTTTAAGTTTAAGTTGGGG	230	201	255	258	239	454	337	39	438	78	216	157	132	364	779
Library	Coq3.2077	TATACATGAAACATTACCTGAA	542	397	542	533	516	170	341	664	660	471	756	1082	667	814	167
Library	Msl2.1763	TTTAGAGTGAGATTTCTTGGAT	242	224	250	248	233	157	316	312	183	67	201	98	477	430	291
Library	Atf2.754	TTTTACAGTATCACCATTGGTA	183	164	183	196	182	13	205	111	285	77	20	327	73	347	242
Library	Prmt3.1405	TAAAATCTGAAGAAAACTCCAA	221	190	206	226	174	112	153	379	205	357	237	131	818	159	726
Library	Ybx2.444	TTCTCTTAATAGCTGTCTGGTG	277	271	245	235	236	160	85	51	306	234	441	380	320	42	134
Library	Rest.1476	TACACTTCTTAGAAGCCGCGTA	90	94	83	83	63	82	0.001	85	26	59	38	26	0	283	22
Library	Dhx34.3724	TTTGCATGGACACACTGCTGTC	84	107	106	95	63	78	0.001	232	197	158	483	32	106	0	202
Library	Foxp4.1784	TGTAGAACTCATGATTCTGGGC	131	122	115	104	75	0.001	98	71	50	62	86	26	74	0	79
Library	Padi2.3357	TAGAGTTATAGGTAGTTGTGAG	475	423	456	442	441	198	153	321	204	215	607	478	96	159	573
Library	Bcor.4256	TTATTGACAATAAGTCTCCGAG	601	394	434	439	481	239	55	356	289	430	928	196	489	228	171
Library	Ash2l.286	TTTAAATTTGCTTGCTTCCGGA	116	167	107	136	97	109	149	47	7	131	483	19	22	75	291
Library	Hist1h2bn.375	TGAGTTAAAGGAACTCACTTGG	175	172	171	151	152	259	68	161	183	132	183	144	292	475	112
Library	Smarcb1.1288	TGTGTTCCTATCTTGATCCCGG	105	151	102	118	102	44	12	61	9	210	106	6	157	80	45
Library	Pogz.745	TTAACAAACTGTGTACCTGGGG	90	146	134	115	106	136	0.001	0	57	120	2	91	0	25	0
Library	Hist1h4k.351	AAGACAAAGACTTAGCCTCCGA	90	109	97	86	76	181	0.001	448	39	86	649	6	144	0	261
Library	Tnks.3340	TGATATTCTTTATCTTCTGGAG	811	664	929	838	923	475	422	607	829	1015	806	1003	961	615	1249
Library	Pcgf6.1000	TATCACCTATTGCACGTCGGAT	72	96	75	72	55	17	64	212	195	95	71	85	295	118	117
Library	Mum1l1.518	TTACACAGGACATATTTGCCAT	163	138	146	129	111	10	0.001	42	78	251	192	6	0	32	118
Library	Hist1h2be.382	TAAATGAACTCACTTGGAGCTG	145	151	182	168	147	44	81	19	87	133	26	288	259	263	8
Library	Dhx15.2243	TATATTAATATAATAGTCCCTG	726	598	754	892	606	1299	410	1118	1260	956	1429	1455	1113	1068	1655
Library	Pax5.328	TTTGGCGTTTGTACTCAGCGAT	78	115	94	70	65	6	0.001	55	0	76	8	0.001	0	57	322
Library	Recql4.1109	TTGAGTCGAATATAGTTCCCTC	134	183	155	198	175	830	85	38	2	321	121	406	276	183	5
Library	Phf14.487	TTTAAAATCACTGTCATCTGAA	192	188	223	236	236	71	140	147	252	358	563	373	164	119	182
Library	Prdm5.428	TTCTCCTTCTTGAATGGCAGCC	105	112	86	102	88	37	0.001	72	75	34	133	52	0	37	15
Library	Hif1an.860	TTAGTAATGACTCTATATGGTG	878	844	1035	882	987	365	393	812	470	828	554	406	1441	819	945
Library	Phf8.1373	TAGTATTTGACAAAATCACCGA	245	193	208	202	199	34	162	300	62	227	38	268	106	723	164
Library	D14Abb1e.1861	TACATACTTTTCAACAACAGAA	356	311	347	370	348	205	405	188	174	436	361	426	505	308	274
Library	Ddx1.938	TTGCTCAGCTAACTCTCTGGAG	116	146	102	127	94	335	290	58	152	86	1020	1632	8	221	131
Library	Ddx3y.1348	TTTGTCTAGTTCTTCAACCCAT	84	88	97	111	97	3	98	0	54	50	68	19	0	45	83
Library	Cenpq.476	TAAAATTCCAAGAATGACTGAC	245	248	226	203	222	3	136	172	161	220	255	701	8	45	226
Library	Eed.1803	TTCTATTTTACAGACAACAGAC	326	230	305	327	296	389	106	420	118	617	103	341	1018	421	456
Library	Hist1h2ba.34	TTTCTTGAAGCCTTTCTTGGAA	107	125	134	136	108	88	192	119	72	25	35	124	108	52	800
Library	Ncor1.883	TCATGGTACACCTTGGTATCTG	175	185	134	142	224	58	76	116	162	131	240	124	198	31	316
Library	Myst3.6322	TAGGATACTGTGCTGTCTGGTT	90	70	76	81	64	75	106	12	58	231	954	406	1	45	239
Library	Spc25.168	TTATACTCCAGAATCATCTCAG	423	292	371	334	361	676	4	192	172	407	100	144	237	297	201
Library	Erg.1529	TACAATGTCTTTGACAAGGGTG	189	177	212	181	197	78	85	97	91	56	355	19	224	263	43
Library	Recql5.1237	TCATAGAAGAGGTTGGCCCGGA	78	96	65	65	63	6	277	188	14	88	62	19	18	290	376
Library	Mbd5.5172	TATTTATCACTTTACACTGGTA	358	355	384	396	367	352	478	500	346	162	192	268	1360	323	1091
Library	Rph3a.1833	TATCATAAAAGAACTCCTCGTT	137	175	145	166	149	20	0.001	84	161	61	154	0.001	91	53	118
Library	Smarcad1.1927	TTAGAAGAAAACATCCTTCGGA	283	277	262	285	249	184	55	178	107	186	290	72	195	232	201
Library	Mettl20.700	TTAGAACTTAACACAAACAGAA	288	253	355	313	358	119	734	120	363	295	38	229	422	1660	957
Library	Chmp3.229	TTGGATATCTCTTATTTGCCTG	312	355	310	295	304	205	123	220	145	244	435	308	190	283	141
Library	Hcfc1.1241	TATCCAGGTTGAGACAAGCCAG	105	115	100	84	78	119	158	100	371	15	35	45	161	401	519
Library	Rcor1.496	TTTAGTTCTAGTTTTCTTCCAA	356	287	329	364	347	167	508	148	108	119	720	229	30	271	613
Library	Ddx41.1122	TCTTCTGCAGCAAATCCATGAG	72	99	108	102	127	0.001	98	1	389	325	2	32	0	576	218
Library	Nsd1.3967	TATCTGATCATATTCTTCTGTA	682	567	624	559	582	488	572	300	163	378	1112	426	460	393	311
Library	Sub1.345	TACCTTTTCTTCCTGGTTTCAT	128	91	122	103	103	10	149	113	103	108	44	347	76	223	37
Library	Jmjd5.419	TTGTCTACATCTCTCCAGGGAC	119	104	86	93	88	656	12	159	190	47	904	118	10	128	444
Library	Kdm1b.2962	TATATGAAAAGTAATCTGCCAA	242	292	283	338	293	314	21	403	225	314	370	603	453	175	54
Library	L3mbtl4.1036	TTTATCTTTTCTATAATCCCGA	662	619	628	639	685	396	525	476	468	301	661	354	478	968	652
Library	Ntmt1.1097	TGTAATTGGTACTGTCTGGCAG	230	172	184	175	136	37	324	52	228	162	124	341	436	10	599
Library	Aff4.9294	TAGTATATAATACTTTGCTCAC	358	271	467	399	424	362	247	407	413	499	450	675	611	330	615
Library	Rnf17.2361	TTGCAGTATTACCAAAGTCCAC	125	162	140	130	133	0.001	17	72	0	53	148	0.001	13	164	0
Library	Cdca7l.2173	TAGAGAATTATTCTTTGAGGAG	709	591	740	694	732	222	196	503	564	563	335	491	658	624	517
Library	Ubr2.2662	TTTCTTGAAATGTGCAACGGAC	70	104	91	120	111	119	0.001	149	211	100	403	229	11	0	173
Library	Hr.5405	TTAAGTATAACAAGAGCTGGCG	172	188	163	157	171	143	55	222	144	88	32	177	314	394	158
Library	Scmh1.436	TTGAATTTTCCTCTGTAGTGGA	143	177	157	177	166	222	4	68	226	195	41	183	339	87	63
Library	Ube4a.901	TTGGTCAACATAGATCTCTGGG	140	162	151	158	160	112	21	1	120	29	112	45	16	233	3
Library	Ube2m.163	TGTTTCACACTTCACCTTGGGA	81	112	91	87	97	92	17	76	29	33	177	131	6	100	37
Library	Mettl6.153	TTCAACCATCTGAACAAACGAT	96	101	68	83	92	58	38	0	0	11	103	65	0	20	77
Library	Morc4.3509	TAGATTGCTAGAACCTTGGCAG	157	159	155	159	154	239	46	50	17	27	118	78	61	44	53
Library	Nfyb.1071	TACAGAGCAACAAACTCTCGTA	122	112	93	95	73	37	46	78	0	27	2	72	884	96	0
Library	Hist1h2ag.413	TGCTTTGTATAAAGGGTTTTAT	227	209	247	267	288	147	393	94	162	213	231	754	135	127	307
Library	Dctd.1650	TTTATCAAAGACACTGAGCGTG	163	133	147	119	122	225	25	333	363	268	83	85	477	494	544
Library	Suv39h1.1067	TTGCATGTTGTAATCAAAGGTG	218	224	215	244	223	61	162	68	258	350	192	59	402	109	598
Library	Spc25.455	TACTAGTAAATATAAACTGCAA	796	760	1008	890	914	478	1798	492	578	1233	741	891	1071	1157	1772
Library	Ash1l.7111	TTGGACATTGGCTTCATCTGTA	125	130	117	86	105	167	0.001	585	356	187	0.001	137	833	423	646
Library	Pcgf1.751	TCCTCTTCTCTTTCACACTGTA	140	125	137	127	185	820	230	226	1	489	103	190	309	286	107
Library	Scml2.3020	TATCTCTAAACTAAATTTGCAC	364	285	415	364	394	321	371	191	482	291	587	760	451	129	590
Library	Emg1.81	TAAGTTAGAACTTCACGTCCGT	102	107	90	93	79	27	102	210	7	236	47	6	266	320	188
Library	Kdm5a.916	TAGACCATTTCTTCTCTTTGGT	102	130	113	110	108	3	0.001	201	144	153	0.001	163	652	4	137
Library	Actl6b.1289	TTGGAGATCCACATCTGCTGGA	61	91	75	65	78	61	0.001	233	0	24	133	32	0	38	0
Library	Eri1.2969	TTACTTTCCAATATATACTGGT	326	274	399	395	409	126	627	152	398	130	213	426	202	1047	154
Library	Zcwpw1.1742	TTTTCTTAGGGACTGGATGGTC	90	91	65	73	62	95	226	126	75	0	112	222	91	3	85
Library	Mina.1930	TTGTTAGAAAGTATTTTCGGAG	399	460	508	503	568	403	337	155	183	226	427	131	404	862	211
Library	Ncoa6.3316	TATATCTTTAGTAGAGCTGGAG	388	421	457	414	415	280	72	616	261	397	335	452	509	634	124
Library	Hist1h3g.431	TAACAGAAACCCTTAAGCCCTC	116	135	116	138	95	88	286	79	20	157	219	222	76	52	155
Library	Hmgn3.487	TAGCATTTACAAAATACTTGGT	227	156	242	202	208	47	243	185	176	189	210	72	353	256	244
Library	Smc1b.2584	TTTTCAGACATTCTTCTTCGGT	78	83	108	99	88	235	76	60	7	185	148	196	147	15	103
Library	Chmp2b.337	TTCCTTATTACCAATCTTGGCC	154	109	152	123	122	71	115	313	81	273	201	131	246	304	135
Library	Siah2.1662	TAAAACATAGGACAGTTGTGGG	172	143	150	160	130	85	324	89	108	182	483	59	366	135	159
Library	Nuf2.899	TAGTTCTTCAGCTTCTCTGGAG	192	183	168	186	169	358	12	384	630	132	699	39	356	76	907
Library	Smarcal1.5241	TAATCTGAGACAGTCATAGGAA	221	167	202	190	185	399	128	137	16	758	527	308	123	87	232
Library	Ube2c.887	TTAATATACATTGTTAAGGGTT	356	321	467	461	442	198	132	381	477	562	679	190	713	517	257
Library	Rfwd2.1435	TTAATCTTCTTTGTAACTCCAG	455	423	513	439	511	331	247	574	268	734	575	491	611	636	386
Library	C130039O16Rik.5184	TAACTGTCTAGGTATCTAGGGG	145	162	152	169	156	174	12	100	156	116	88	137	633	63	37
Library	Rps6ka5.992	TAGGTCTTTAGCTACTGTGCTC	78	94	115	88	104	3	34	126	161	12	133	209	1	29	97
Library	Hist1h2ad.40	TGGTTTTGAAACAAGAACGTAG	192	206	181	180	155	75	474	441	197	273	258	373	1319	125	241
Library	Mta3.611	TTAACTTCCAATTTTGATTGTT	180	198	202	220	233	119	299	198	193	174	394	268	62	918	177
Library	Cenpo.3565	TTAACAACTAAACTGTCTTGAA	373	277	352	333	375	10	645	340	397	297	400	157	100	638	296
Library	Jade3.980	TATCATTCCCTTCTTCACTGTC	186	146	168	188	183	64	55	65	115	239	287	695	163	11	75
Library	Dpf2.2218	TTACCAGCTACTAGCTAGCGTG	119	164	146	133	136	3	128	161	411	127	308	137	25	207	74
Library	Prkaa2.3448	TAAAACACATTAGATAACCCAG	361	316	389	335	394	355	153	316	244	129	344	432	443	278	132
Library	Chmp4c.259	TCTTCTTTCTTTTCAGTGCCTG	134	164	148	162	233	355	179	244	623	230	195	26	1451	968	1382
Library	Prdm11.1536	TTAACAGCAACCTCATCCTGAG	210	203	158	160	130	129	4	108	31	216	17	45	288	23	330
Library	Hist1h2ab.12	TATCAGTAAAGGCAAAGCAGAG	218	193	173	182	180	153	145	113	318	117	323	288	98	246	186
Library	Vps72.1142	TATTTGATGACAATCTTCTGAC	315	240	317	302	283	30	76	299	584	80	20	550	472	85	318
Library	Hmgn1.443	TCTGGATTGTACAAGAAGGGAG	110	117	123	91	282	44	64	4	219	38	47	78	22	366	16
Library	Whsc1.362	TTGATAGGTGTAGTATTGGGTG	230	269	218	211	227	82	333	270	29	150	278	531	110	101	85
Library	Yeats4.395	TTTCGTGTAATTTAAACTGGAT	274	211	261	256	254	95	328	165	216	220	115	65	472	613	495
Library	Rad18.401	TTTAACAACAACCTTCTTTGAG	335	321	339	297	330	10	162	234	419	159	32	216	463	258	135
Library	Ino80c.383	TACTAAAGTAGTTAGGATCGTT	172	169	181	176	193	47	25	137	403	390	281	32	188	194	343
Library	Recql.910	TAAAAGTCAAACACTTTCCCAC	110	101	104	125	106	51	42	234	6	36	145	59	39	106	15
Library	Setdb2.2622	TTGCTTTCACATACCTGTTGGT	93	96	74	88	62	123	25	0	0	92	26	0.001	5	327	265
Library	Ddx59.952	TATCCTCAGAGAAAGCTCGGAT	96	107	73	93	70	92	0.001	137	17	17	14	118	0	14	66
Library	Parp6.1773	TAGTTTGACAATGTGTGACCTG	148	183	149	164	145	3	149	218	359	8	29	65	376	30	68
Library	Parg.3803	TTATTCTACATTTTCTTTCCTC	551	473	656	663	660	68	478	1051	709	1019	723	413	1293	1387	201
Library	Ino80d.9469	TATCTCTATAATACATTCGGTT	221	164	264	252	257	188	388	82	189	143	83	262	993	230	141
Library	Ddx21.1842	TAAGACTCCACATCCTTTGGTG	113	162	114	127	126	112	34	407	466	154	471	137	458	147	110
Library	Ppib.896	TTTTATAAAAATCAGGCCTGTG	160	154	163	203	192	133	106	265	302	381	198	288	105	717	430
Library	Brdt.352	TTAGTGTTTATGTACTCTGGTG	323	342	381	381	394	403	106	350	139	274	302	268	230	310	423
Library	Cenph.212	TTTTGTCTGAGCTCTCAGCCTG	90	112	100	92	82	129	0.001	65	251	38	106	275	604	1	0
Library	H2bfm.693	TACTTGTTGGAGATATACCGGA	151	143	144	152	141	34	34	56	39	135	32	183	3	607	120
Library	Jhdm1d.6960	TTCCTCTTTGAGAAAAACCGAA	122	91	118	146	116	6	136	257	40	138	180	45	191	6	512
Library	Usp16.810	TTTAGTAGTTCTCTAAGCACTG	218	300	255	267	280	160	149	174	59	115	142	327	101	218	117
Library	Ring1.1566	TAGATACTTTGTATAAAAGCCA	321	248	371	338	354	345	474	264	167	340	676	334	219	396	529
Library	Cenpc1.1261	TTTTCTTCAACAGAGAGCTGAG	157	156	152	163	133	181	29	47	272	85	151	386	792	38	14
Library	Sik1.4395	TTAACATGAGAAATGAAACGAT	180	240	262	234	228	256	486	178	139	77	572	314	271	351	58
Library	Stag3.3415	TTCAACACACCTCTTCTTGGAG	119	177	152	156	155	82	145	415	88	243	86	255	188	277	383
Library	Mllt10.35	TCATACTATGGGAGACCTCGTC	93	115	88	87	95	27	29	36	542	38	228	13	8	105	970
Library	Suz12.1203	TAAATTGTAATGTAGGTCCCTG	230	227	213	248	233	119	243	120	138	129	299	111	236	277	119
Library	March5.590	TTTTGAGATCAGTCTATCTGCA	154	169	127	141	122	3	21	80	545	227	65	52	62	149	93
Library	Morf4l2.576	TTGAAATACTCTTTTATCCCTC	347	316	396	340	400	10	973	169	393	232	412	668	176	181	72
Library	Stag2.731	TTGTATGTCGAAATGCTCTGAC	134	141	131	121	113	37	51	118	360	57	133	13	300	264	140
Library	Dnajc2.783	TAAATAAGAAAATTCTCTCCAA	557	455	755	699	685	605	589	687	672	617	391	518	1621	1171	1079
Library	Oard1.564	TGTACACAGTAATTTTGATGTC	210	258	271	260	267	215	81	70	397	73	258	45	264	209	221
Library	Hdac7.3344	TTTTACAAAAACATGCATACAT	210	227	208	261	264	174	123	232	174	134	278	216	400	127	154
Library	Bcl6.2675	TTATATATTTACAACTCTGCCA	172	167	216	209	220	423	4	233	125	185	163	229	11	2213	40
Library	Ikbkap.2958	TTAGTTTCCATTTTCTTAAGTG	653	509	706	768	802	270	106	385	679	946	720	1160	370	160	580
Library	Satb1.2089	TTGATGATGGTGTACTTCGGGA	102	120	91	86	74	3	115	69	315	35	47	98	489	229	2
Library	Gadd45a.1101	TTCTGAGAATTTAACATCTCAT	207	196	229	216	301	10	145	168	229	692	100	190	207	119	335
Library	Dido1.123	TACATAAAATTATAGACCTGGG	309	214	341	306	331	259	546	354	586	459	338	413	906	535	797
Library	Hdgfrp2.900	TTTCTTGACAGACACATCTGAG	125	185	131	130	146	246	21	136	39	82	258	32	142	100	75
Library	Gon4l.1848	TTCATCTTGGAACTTACTGGGG	154	154	148	122	144	379	89	127	9	83	41	19	376	54	803
Library	Utp3.1378	TATCAATCTTCTTTCTCCTGGG	172	230	226	225	193	235	0.001	45	99	127	5	524	0	110	158
Library	Senp7.519	TATCCGTCAGTATAACTCTGGG	131	159	172	161	156	10	128	76	104	146	474	419	295	0	105
Library	Myb.2399	TAATAATTTAGGTAAGACTGTT	350	222	355	366	312	270	311	399	551	131	290	124	772	369	925
Library	Mettl8.972	TTAACATGACACATAGTTCGGT	116	104	83	105	90	82	64	2	191	1	308	295	0	2498	7
Library	Mllt10.4652	TTACAGAATAACAACCAGTGGG	198	196	199	211	201	3	645	68	315	58	14	754	64	554	27
Library	Nfyb.1168	TTGAATTACAAAATAACATGAT	569	444	726	641	732	191	252	1303	590	703	495	531	911	381	1116
Library	Ifih1.2730	TAGCTTTATACATCATCTTCTC	481	311	414	393	419	235	175	196	589	444	379	334	446	280	521
Library	Mbd4.2129	TATTTAAGCTATAACACTGGAA	347	326	410	355	382	399	46	316	469	231	631	229	207	406	205
Library	Ddx25.814	TCAATCATCACATCTGCTTCAT	75	107	99	105	138	188	683	162	89	138	47	144	244	1659	362
Library	Mysm1.6572	TTGATAACATATAACACCGGAA	189	175	178	180	224	95	739	34	68	311	272	439	50	92	353
Library	Hmga2.3723	TTGATTGTACAACATACAGGAA	230	269	226	244	243	13	85	87	257	92	305	85	47	62	121
Library	Taf6l.1069	TAGATACGGAATAGTCATCCAG	242	269	259	234	250	150	68	237	132	225	287	550	35	208	238
Library	Setdb1.1134	TATTCCTCTATGAAGTCTCGGC	148	151	162	136	142	27	42	177	259	251	136	229	529	22	137
Library	Cdca7l.1474	TAAATTCTAGAAAACAAGCGTC	186	154	175	175	155	51	213	235	160	95	198	72	203	346	149
Library	Setd5.736	TTGATCTTCTTCGTCTTTGGTG	163	196	192	179	173	20	51	98	141	57	44	137	45	115	98
Library	Hdac11.2232	TTAGACAACTGGTGACTCTGGC	81	109	79	81	84	23	162	39	309	4	361	124	62	127	2
Library	Ube2n.3769	TTTACTTAAAATATAAACCCTG	825	661	943	951	908	1087	1247	1235	1611	1163	916	859	3275	2619	1773
Library	Prkcd.2481	TTCAAGTAATGAAACACAGGAT	262	256	256	210	206	406	277	73	117	186	225	373	163	221	227
Library	Dhx32.348	TTAACTATGAGCTTCAGCTCTG	245	193	216	189	209	30	286	444	180	281	145	157	448	517	142
Library	Dnmt3a.1177	TTATTGGCAAAGAACATCTGGA	151	180	190	168	170	3	341	114	229	185	59	144	11	427	500
Library	Pphln1.2794	TTCTACTTAAGTATAATCTGTA	960	755	1106	947	1075	717	1460	1212	795	763	708	1127	2794	1307	998
Library	Ascl2.1285	TTGTAAAAATCTTTATCCTGAG	700	617	727	765	800	1111	222	414	1019	733	978	1495	400	811	607
Library	Adar.616	TTCCTGGATACAACTATCTGGA	125	175	141	144	152	123	25	22	3	119	127	111	71	76	1
Library	Elp2.1227	TAGTGATGATGAACTCTCCCTC	207	232	169	163	151	772	0.001	97	145	19	1990	157	0	31	7
Library	Cdyl2.3279	TTGAAGAGAAAGAACAGCGGTC	102	130	92	94	81	10	0.001	64	2	57	14	0.001	30	84	10
Library	Zzz3.344	TTGTAACACGAGTAGATCGGGA	87	109	83	73	87	0.001	4	107	4	89	0.001	131	73	47	1
Library	Tox4.4014	TTGGAAACCAACTGGATGGGAT	84	96	84	84	68	136	0.001	0	1	1	77	196	0	0	0
Library	Chd1.504	TAACACTTTCTTCATCACTGTG	309	274	332	336	350	252	132	177	281	426	450	295	188	261	404
Library	Klf1.1367	TTGAGTTGATTTATCTGGTGGT	145	107	113	115	93	116	42	70	344	46	418	144	186	10	172
Library	Mphosph8.688	TTTTCTTCGTCTTTACATCGAA	116	125	146	129	137	99	200	157	221	38	103	190	251	284	69
Library	Akap8.1207	TGCATACAGAACAGGCAAACTG	107	112	103	93	90	129	46	7	93	189	133	6	137	124	204
Library	Smarcd1.1689	TTCATTGTGACACTGTCCTGAA	151	180	133	140	112	37	8	222	650	142	71	52	45	565	252
Library	Ddx25.1456	TTAATATTGCTATTGAAGTGGT	183	167	227	210	217	837	132	96	110	244	225	288	324	410	123
Library	Zmym4.4499	TTTCAGAACATTTTGACAGGTA	116	133	131	140	134	112	0.001	264	214	147	11	52	446	3	3
Library	Msl2.2364	TAACTTAGCAATGAAAACACTT	143	117	168	162	150	85	34	107	256	236	41	98	25	1625	413
Library	Rfxap.1520	TTAGTGTCCTCTCTTTCTCCAG	186	185	176	201	155	17	162	181	46	79	142	39	307	43	91
Library	Ddx19b.6099	TATTACAATAACTTACACTCAG	787	651	907	849	900	550	721	749	780	920	1476	1016	526	940	1052
Library	Cenpe.3665	TTTCTTTGGTTATAGATTTCAC	335	232	345	380	418	140	653	428	257	242	610	131	556	402	492
Library	L3mbtl4.1964	TGATTTTCAAACACTTTGCCTG	128	162	148	138	147	109	4	215	473	303	180	196	101	85	167
Library	Eif4a1.602	TTAAGCATGTCAAACACCCGGC	64	83	65	83	54	0.001	0.001	133	31	46	5	124	0	0	9
Library	Fam175b.972	TACTTTCTTGATTGTTTGGGTG	233	203	217	238	228	153	98	154	251	204	47	347	383	296	227
Library	Pbrm1.1604	TTTAGCTTTGTTCTGATCTGTT	140	154	126	118	114	44	4	30	11	122	130	65	845	4	0
Library	Epc2.2543	TTGATATGCACATTGACAGGAG	145	162	180	191	168	126	427	106	183	113	946	104	127	224	148
Library	Hfm1.865	TATATTTCTAAATTTTGCCGGG	183	193	221	222	211	605	350	163	185	171	361	183	402	406	353
Library	Suv420h2.1433	TAGGGATGAAATCAGGAGTGGG	113	130	111	115	78	140	55	81	28	164	38	104	232	121	88
Library	Mina.565	TCAAAATCTTTTCTCAGCTGAA	192	172	189	191	256	3	811	180	127	90	71	170	57	158	179
Library	Ddx56.264	TGGTAGGAACAAGAACAAGGCC	75	83	59	70	61	119	0.001	2	12	7	115	157	62	0	0
Library	Hist1h2bc.4	TCCAAACACAGGAACCTCAGTG	128	143	106	112	103	304	328	0	201	111	370	832	1	196	71
Library	Csnk2a1.636	TCATAGTCTGTTAACGTCTGGT	102	115	101	88	111	20	166	119	240	81	124	124	108	96	167
Library	Mbd1.2206	TTGATTGCTACTGTGGTGCCCC	75	101	63	70	57	23	0.001	89	13	53	23	0.001	169	398	3
Library	Babam1.817	TTGCACATTCTCTGTGACTGGC	64	101	78	69	51	287	0.001	1	0	96	5	52	0	58	0
Library	2410016O06Rik.1370	TTCTAGGATCCTTAGAGTCGGA	166	122	109	128	125	78	136	1	64	43	103	236	3	32	72
Library	Sirt2.246	TTCTTGAAGTAGCTGATCTCAA	245	209	182	178	174	1059	230	343	3	150	112	288	149	153	216
Library	Chmp4c.1313	TACTGCTTTCAGGTATTTCGGG	125	125	120	146	125	88	307	266	280	405	127	268	395	309	665
Library	Mier3.4205	TAAATAGCTATTTTACATGGAT	586	491	645	646	623	324	290	601	413	552	258	1187	825	408	421
Library	Nfya.909	TCTTTGGATAGCAGGCACAGAG	116	156	113	147	166	283	132	231	16	84	430	13	378	64	304
Library	Brdt.322	TTAACAATAGCTGTTTGTCGAC	172	115	152	183	155	536	59	85	191	156	424	229	421	255	26
Library	Kat5.962	TCCTTGGAGAAGTAGCCCACGA	58	91	77	74	73	0.001	179	111	0	22	142	0.001	0	88	117
Library	Ddx19a.2316	TGGATTGGAACAAACAATGGAG	198	206	169	155	157	6	149	126	94	214	326	85	20	87	175
Library	Prkdc.2150	TTAACTGATACCTCTTTGCCAA	157	167	177	157	189	164	81	86	177	338	1420	255	45	543	25
Library	Cbl.1728	TGGTTTGTCTTTATGAAGGGAG	195	211	214	221	201	317	98	508	264	200	62	177	889	363	787
Library	Dhx29.4026	TTTTCAAGGGACATCTTTGGAT	99	81	104	117	95	75	42	1	68	86	94	209	1	22	157
Library	Ddx46.5473	TAACTTCTGAATCTCCAGGGAG	186	188	168	164	141	58	217	11	215	88	670	85	16	244	38
Library	Mbd6.4021	TTTCAAAATATTCTCATCTGTT	207	256	267	279	258	188	926	271	109	399	258	354	293	270	935
Library	Chd4.5499	TTGATCTCTAGAAAATTGCCAC	125	109	128	123	125	0.001	4	108	256	480	0.001	616	110	53	51
Library	Vrk2.795	TTTTCATGTATATATTCCAGTA	554	494	727	672	691	427	606	516	1109	544	972	609	538	714	1153
Library	Stag1.4124	TTGATTACAAAACAAACCCGAT	107	125	129	137	110	3	81	271	43	130	516	13	13	45	325
Library	Atxn7.2669	TTTGTCTAGAGGAGTGTGTGAG	137	146	136	154	149	140	346	52	8	111	148	78	81	248	32
Library	Nfyb.278	TCACATAATGACTTCCTCCGAT	157	101	115	123	158	0.001	294	18	236	46	266	0.001	1	629	655
Library	Apobec4.1411	TTTATCTCCATCTTAGTCAGAC	338	305	307	287	280	276	636	329	121	174	222	682	88	674	436
Library	Pias2.655	TTTATACACAAACTATTGGGAT	344	376	403	341	362	112	525	315	217	173	83	465	539	233	459
Library	Nfe2.767	TTAACTATCTTGTCCGTAGGGA	172	172	187	166	157	71	46	60	139	189	937	45	30	106	121
Library	Tada2a.1288	TTATATTCCAAGTAGGCTCCAG	213	209	231	247	219	201	260	181	147	162	326	163	292	270	170
Library	Tdrd12.1473	TAGAACAGAACAGACAAAGCAA	145	115	121	105	121	47	102	90	59	82	97	301	11	71	276
Library	Trdmt1.399	TGTAGAAGATACTTCAAAACCT	87	94	81	93	86	0.001	0.001	48	38	82	0.001	229	0	6	30
Library	Actr6.1395	TTAGTTTACTGTAATAACCCAC	286	305	353	338	386	266	670	225	557	450	284	570	779	373	675
Library	Akap8.1704	TACATTTTCATCTCCTTCTGTC	239	222	231	226	232	235	59	178	153	174	91	222	404	431	59
Library	Uba1.2251	TTAACATCAAAAGTAAGTGGGT	131	135	150	146	136	44	0.001	160	27	155	118	6	156	0	0
Library	Sumo3.2252	TTGAACTTTAGAGTGAGCTCTC	143	133	110	121	139	519	17	41	37	33	145	26	49	200	37
Library	Prdm9.3086	TTTTCTTTCTAACTTATCTCAC	335	266	377	390	414	441	299	549	476	448	403	754	505	1651	190
Library	Tiparp.1737	TTTCCTTTTATATTTCTCCCAA	408	350	466	512	498	478	747	508	778	536	759	1082	696	649	638
Library	Foxo1.3130	TTTATCTGGAAATTAGAACCAT	204	230	239	230	255	82	324	254	525	189	774	170	293	146	369
Library	Zmym5.1828	TTGAATACTTAACACTATTGTT	341	305	379	361	401	256	76	256	116	254	679	341	88	136	166
Library	Sfmbt2.343	TGTCTGGATTGTTCTTGTTGGC	58	75	63	83	83	13	51	36	45	11	74	85	27	11	19
Library	Msh6.4220	TTAGATCATAATGTTGTCTGAA	551	588	567	561	596	417	217	189	135	461	163	819	568	345	125
Library	Hist1h2bq.1345	TGTACAGTGAACATAATCCCAT	145	167	154	139	146	23	51	180	20	128	246	885	3	203	11
Library	Ube2q2.1424	TTTCTTTAAAGCAACATTGGTC	151	175	181	207	213	201	111	229	419	353	142	885	342	167	320
Library	Mta3.1571	TAATTAATAGCAACAAACGGCC	105	91	95	120	105	61	76	112	28	77	14	203	78	353	41
Library	Zhx1.1640	TGCTTGAGCAGAAAGAACTGTA	87	107	73	85	77	0.001	81	58	15	36	71	104	113	0	0
Library	Sumo1.347	TGATTATCAGCAATTCTCTGAC	239	169	189	184	206	54	4	189	107	98	56	59	67	30	205
Library	Satb1.5437	TAACTATAGATACTACTAGGGG	513	373	603	541	628	140	439	574	287	346	148	1390	504	388	263
Library	Ddx59.1796	TTATTGATGAATGTGATTGCAG	405	381	382	405	368	523	222	111	257	529	219	511	376	252	494
Library	Shprh.3919	TAGCTTTGATTCATACTCTGTG	356	332	308	303	301	181	247	135	661	317	130	327	1288	171	402
Library	Chaf1b.488	TATCATACACATCTTCTAAGTG	647	546	743	620	707	441	555	266	335	635	868	1127	130	743	436
Library	Cbx7.2502	TACCAGATGAGAACCACGTGGG	90	99	93	97	78	61	64	0	78	57	269	91	0	78	27
Library	Smyd4.593	TCCCTTAGAGTACAGCACTGCA	70	78	90	64	66	0.001	76	0	346	235	0.001	32	1	44	75
Library	Chd8.6846	TTCTTCTTATGAAACAGTGGAT	189	214	202	206	214	170	76	90	792	344	157	255	84	332	841
Library	Morc4.1616	TAATAACAAAACCATCTTGCAG	367	303	348	343	351	164	239	687	573	396	551	229	521	993	276
Library	Hp1bp3.3262	TTTGTCTGCAAGTATGTCTGTG	172	188	152	149	141	547	145	265	9	97	133	78	258	189	110
Library	Sumo2.441	TAATTGAGAATGTATTCTTGGT	332	311	382	384	346	13	0.001	272	297	237	172	177	0	15	160
Library	Brca1.177	TTCCAGTGAACTTTTCTCCGAG	186	266	171	191	164	235	115	79	33	19	44	485	54	67	53
Library	Slbp.846	TTATCCTGTGAACTTGTCTGAG	250	162	188	201	184	218	29	376	132	131	112	865	47	242	110
Library	Ash2l.1326	TTATCAAAGCCTTATCTTTGTA	259	332	372	320	309	102	623	276	262	141	172	629	346	217	231
Library	Zmym1.2184	TTCTTCAGACACATGAACTGTG	180	185	192	184	204	99	51	113	97	251	249	255	64	656	15
Library	Jmjd4.3333	TATCATTCTAGTTATGATGGTC	364	311	440	409	443	181	175	416	579	257	130	1429	675	131	340
Library	Eny2.2238	TATATTAGGACTTTATCACGTG	499	418	533	486	518	451	269	305	375	352	391	878	456	328	270
Library	Dtx3l.2281	TTTGTGATGAATATCATTCCAT	236	206	278	247	272	119	34	40	125	124	50	478	37	140	57
Library	Zmym3.448	TTATTGGAGAATCTGGAGCCAA	102	141	134	115	95	338	158	29	86	44	97	190	363	11	215
Library	Camk4.1107	TAAAGTAATATTCACAATTCAG	1683	1265	1802	1578	1611	854	973	1714	1638	1449	1192	1593	2545	1526	1298
Library	Hdgfrp2.2229	TTACAAAATTCTTTATAGCCAT	262	271	373	387	384	444	555	156	420	393	269	570	200	537	1079
Library	Pax6.1936	TTGCACATAAACTTCATCTGTT	122	115	127	118	116	352	8	65	61	35	50	39	366	26	62
Library	Asxl3.9460	TAAGCTATAAGAGAACATCGAG	385	371	436	368	415	27	123	121	183	253	240	327	57	152	77
Library	Hmgn3.515	TATGCTGACTAATAGAGTCCTA	227	235	223	223	247	78	4	340	314	186	249	65	271	22	185
Library	Ncor2.5372	TACTTTGAGTCTTTTCTCGGTG	195	227	202	196	190	259	422	718	291	293	278	485	380	731	501
Library	Mum1l1.3432	TTTATATCAAACTTAGATGGAT	399	426	597	593	625	741	474	840	915	553	1334	432	840	669	1278
Library	Prdm12.1837	TTACTGCGTTCTATAGATGGGG	143	141	139	146	140	10	81	139	88	485	41	209	56	75	375
Library	Foxo4.3114	TTATTGATTTGACACACTTCCC	140	143	153	170	157	75	8	256	51	108	50	255	13	104	139
Library	Banp.4853	TATATAGACAGTCTCATTCCTA	253	290	284	294	257	396	606	194	171	181	296	216	242	941	273
Library	Sap18.2142	TTACTTTGATTATTCTTGGGTT	186	198	244	253	237	335	418	196	154	194	240	163	731	316	248
Library	Smn1.8	TGTATCATCCCAAATGTCAGAA	145	167	166	154	145	47	226	98	98	98	32	104	691	290	41
Library	Yy1.1103	TTAGCTTTGAGCTCTCAACGAA	105	107	115	100	87	201	115	205	84	119	106	85	185	121	641
Library	Trim33.2702	TAGATTATCTAAACTACTTGAG	1348	1046	1451	1297	1307	1381	850	1429	1281	806	1500	1023	1069	1648	1733
Library	Iws1.6628	TTCATCACTAGTATTCTCCCAA	280	230	243	246	234	47	401	118	364	97	192	39	157	319	574
Library	Chmp1a.2061	TACTACTGTTCCACAAACCCTG	145	138	139	127	131	198	196	51	106	58	243	859	25	51	125
Library	Chmp4c.1682	TATACTTACAAAGTGCAAGCTG	253	251	266	239	250	109	200	325	561	111	204	255	164	421	333
Library	Dzip3.2712	TTGAGGGACAGTAAGTATGGGT	99	88	76	76	81	54	0.001	211	0	42	702	59	0	0	3
Library	Fxr2.1840	TATATCTTGAGGTAGGCCGGGG	70	115	99	93	68	23	401	0	80	70	44	163	32	3	1
Library	Rps6ka5.518	TAAGATGAGATGAAGCTTGGTC	180	143	139	125	127	112	153	148	461	13	32	26	545	150	615
Library	Brcc3.635	TTCAATTCTCTCATACTCTGAG	393	384	421	375	440	249	136	304	432	297	323	295	483	244	314
Library	Parp8.667	TATTCCCTGAGAGAAACTGCAT	102	101	113	106	111	3	55	1	68	235	139	6	28	11	49
Library	D14Ertd668e.1749	TAACAAACTAGATACCATGCTG	248	245	250	255	229	222	98	696	167	428	68	249	555	698	440
Library	Slbp.1603	TTTACAGCAATATTACATGGTA	385	300	379	350	386	570	111	440	403	435	969	911	422	176	195
Library	Ube3a.2451	TAAACTCTGATATAAAACTGGG	335	277	399	390	391	92	410	226	335	320	427	629	56	436	367
Library	Kdm6a.2721	TTGACTTTGTCACAGGTTCCAG	84	86	100	134	113	82	115	0	59	33	50	72	252	0	51
Library	Rfxank.130	TTCTCTAGCTTCCTCTCCTGGG	119	162	105	132	104	0.001	153	87	378	88	127	85	0	88	121
Library	Atxn7.4587	TTTAAAACAAACATTCACTGAC	329	305	339	343	362	30	239	490	617	81	548	32	981	247	107
Library	Tdrd5.1710	TCTCGGCATACAATAGCATGGC	87	115	72	76	96	0.001	175	63	31	61	0.001	118	146	28	113
Library	Pias1.921	TAAAGCTCTAGAATGATCCGGA	134	188	126	141	116	177	34	199	155	456	23	518	422	146	292
Library	Ndufaf5.1125	TTTCTGATGAAAATTCTGGGAA	183	133	158	182	175	557	29	75	78	143	142	26	208	234	201
Library	Tdrkh.1523	TTACGAACTAATTCTAGCCCAA	186	177	192	194	182	75	346	215	188	99	237	91	79	977	158
Library	Mettl7b.1035	TGTAGTTTCAGAAGGACGCCAG	99	101	66	95	84	44	64	101	10	158	83	91	521	192	1
Library	Ep300.7630	TGTATGTCTAGTGTACTCTGTG	265	243	238	233	265	259	170	97	214	142	252	150	159	101	546
Library	Supt3h.566	TCTTTGACTTGTAGTCTCGGAT	105	101	79	104	135	0.001	162	54	10	62	2	118	0	95	43
Library	Senp8.3396	TAAATTATAGCAACACATGGAC	250	222	231	236	244	225	162	113	91	296	358	19	439	376	245
Library	Parp8.761	TTCTGTTCTAATCACTTCCCAG	233	190	189	189	250	116	72	330	60	435	338	131	558	52	144
Library	Kdm1a.1641	TTTTCTTCTAGCTTTCCTTGTG	160	164	167	201	171	105	303	272	545	60	249	229	69	216	847
Library	Sin3a.2882	TCTACATCAACATCCATAGGTT	160	141	128	127	204	105	72	148	1	211	2	45	62	804	166
Library	Setd7.7313	TTGCATTGTTTCTATAGCGCAA	154	185	144	169	165	37	145	91	73	186	14	13	927	2925	33
Library	Scml4.4685	TTTTCAAACACACTGTAGGCTG	166	138	155	129	119	64	264	12	138	90	154	236	16	73	150
Library	Taf9.256	TTTAGCATCATCTAGAATTGTT	145	149	186	196	182	126	495	50	26	51	172	163	168	35	64
Library	Padi6.1703	TACACTTCTCAACATAGGTGTT	131	115	132	117	104	246	46	312	53	106	349	183	473	44	37
Library	Rec8.236	TAGTAGAACATCTTTGCTCCTG	189	227	189	184	157	311	363	110	425	254	524	144	623	416	171
Library	Morf4l2.1020	TTATTTTCTGTCTACAACAGAA	318	308	325	343	399	123	85	641	283	188	344	373	261	127	208
Library	Setdb1.647	TCTTGTTGACAGCATCCATGAA	169	151	112	109	137	30	68	254	48	48	29	190	100	50	110
Library	Ddx20.1764	TTAACTTGCTCTTCCAGCTGTG	157	185	157	164	138	341	123	452	400	65	246	229	589	140	262
Library	Bmi1.2127	TATCATACAATACTGTTTCCTG	516	455	619	492	593	140	324	1062	502	541	284	465	696	433	803
Library	Cbx5.530	TAAAATGCTATCACAATCTGTG	312	321	338	312	331	194	111	192	71	159	717	419	39	40	242
Library	Prdm8.2713	TAATAATTTAAGTAGAAACGTA	624	478	733	763	698	222	837	1171	940	981	1052	400	570	1037	1955
Library	Cbx5.6551	TAACTTGTAACACAGAAAGGAA	230	235	256	279	241	205	51	390	381	192	201	400	57	723	212
Library	Atr.2066	TCAAGGAATATTCTTCTTGGAA	437	371	433	431	882	246	820	362	332	926	198	1009	743	513	698
Library	Hist2h2ab.351	TGACTTTCCGTTTTCTTCGGAA	87	83	75	84	85	82	21	25	164	12	234	6	11	273	45
Library	Cdca7l.724	TTCAATTCCGCCAACAACTGAG	131	135	88	99	76	37	38	11	34	123	255	150	5	78	11
Library	Atf7ip2.379	TTAACCTGTTCTAGCAGTGCTG	163	240	145	180	129	112	85	209	237	524	216	741	76	52	931
Library	Nsd1.6264	TTGAAGGTAAGTTCAGTGCCTG	116	154	124	120	92	119	25	155	94	99	480	459	28	36	45
Library	Trim13.1479	TAAAACTGTCTTTAAGAAGGAA	408	392	489	465	484	157	909	622	503	752	569	222	475	1030	1275
Library	Cenpp.470	TTAATTCTGAATATTCTGTGGG	434	342	487	502	538	382	200	275	455	526	121	708	675	505	402
Library	Fancm.1982	TGGTTCATAGACACCATGTGTG	137	167	144	124	116	304	273	108	69	111	169	1613	697	42	19
Library	Fkbp1a.869	TTTCTATTCTAAGTTAACCCAT	262	214	276	269	315	246	136	787	177	302	430	367	358	255	225
Library	Trim33.3781	TTATCTTCAAAGTACAATGCAA	321	274	286	292	304	140	25	294	50	514	213	268	200	144	37
Library	Hist1h2an.396	TAAATGATCAGGAAACAATTGT	478	478	472	424	419	61	619	539	343	278	281	445	219	1177	138
Library	Nsun7.2098	TTGAGACACAGTCTTTGCTGGG	78	130	94	100	84	20	89	97	7	35	53	170	27	26	16
Library	Dhx35.181	TTGTAAATGATGGTTGTCCCAG	198	185	175	175	177	78	34	292	107	46	278	137	23	139	69
Library	Mll2.6943	TTCACTTCTAGGGACTTCCGGG	81	104	90	98	89	895	0.001	18	12	34	225	0.001	8	50	159
Library	Fxr1.217	TATACCTCTACTTCATCTCCTT	122	135	131	129	122	157	149	73	146	108	415	6	573	244	161
Library	Hist1h2ad.62	TTAAGCAGTTACTAAGAACTAA	423	316	366	351	430	447	299	429	59	263	302	295	309	603	121
Library	Mis18bp1.1079	TTGAAGAATAGTTCTTCTGGAC	227	243	276	260	272	30	444	204	338	231	14	157	1001	941	223
Library	Parp2.311	TTGTTGTTGTTGAACTGGAGAT	107	107	110	124	112	34	140	33	106	220	44	131	69	396	53
Library	Hist1h2ah.69	TGTACAACTTAAAACTTCCCTG	230	227	216	208	204	304	76	79	103	75	180	242	69	39	268
Library	Hat1.1512	TAACTTAATATACTACAACCAA	458	387	522	508	560	451	786	626	752	790	373	1206	1040	648	961
Library	Phf21a.898	TTCTTCTAGATGGTCATGTGTT	134	135	115	124	108	174	140	8	112	63	157	137	387	4	80
Library	Aebp2.402	TAGAAACTTTTGAGGAGTTCTG	166	206	216	198	160	99	324	340	136	220	106	439	288	195	276
Library	Chmp4c.1686	TTAATATACTTACAAAGTGCAA	534	423	685	611	723	817	879	673	1089	500	652	793	1035	736	1472
Library	Ece2.2617	TTCCACATGACTTCAGTTGGTC	134	146	86	95	91	126	4	9	181	42	77	190	33	6	25
Library	Cenph.254	TTCATTTGTGTCGATCATGGAC	204	206	197	172	196	27	234	108	69	219	26	203	179	206	114
Library	Phip.3980	TGTTATAACAAGTCTGATCCTT	166	156	134	115	97	0.001	0.001	242	265	158	83	0.001	0	364	73
Library	Rfx4.1780	TTGATGTAAGCAAAGCCAGGAA	119	99	103	101	106	174	123	19	98	197	112	131	302	413	9
Library	Elp4.1160	TGTCTGACAAGTCTGGAGGCAA	102	75	68	63	49	17	0.001	63	171	42	68	59	0	76	5
Library	Myb.787	TAGCATTATCAGTCCGTCCGGG	90	125	84	96	73	0.001	8	36	198	10	17	78	100	0	0
Library	Cbx4.2166	TAACACCACGTACAAACCGGAG	116	112	94	107	71	23	290	4	313	26	94	170	217	11	14
Library	Actl6b.1510	TTTTCTTCTTTCAACTCAGGAA	125	146	144	175	138	191	222	99	22	117	41	229	91	180	153
Library	Sirt7.1097	TGCATAGTGACTTCCTACTGTG	154	177	165	170	137	140	482	144	254	50	222	131	166	320	173
Library	Hist2h2ac.17	TAACTTAGAGTATAATGTAGGA	472	413	562	520	511	266	294	1274	110	618	1533	367	293	154	581
Library	Setmar.843	TTGTCTTTACTACTTACTTGGT	143	146	160	175	174	129	42	160	343	308	441	262	33	119	436
Library	Aicda.1552	TATGATAACTATATACTTTGGA	1196	886	1333	1205	1362	184	572	1168	546	270	127	695	1231	696	519
Library	Camkmt.932	TCTTCATATATGTCTGACCCTT	107	88	93	109	144	3	192	32	88	57	255	26	125	2	93
Library	Hdgfl1.1283	TACTCTGAAAGGAATTATGGGC	160	109	134	143	151	150	196	274	59	276	112	478	59	226	400
Library	Dhx33.1148	TATACTTCTTTGCTTTAACCAT	236	198	268	250	272	61	606	196	379	182	610	321	166	106	314
Library	Wnt5a.3666	TATTTTATATTCTATCTTCCAT	895	658	1091	1023	941	1022	696	1328	1231	1092	1859	583	1180	1062	2014
Library	Ddx49.1313	TTTGTTGCTTGATCTTGGCCAG	157	146	108	103	81	0.001	12	93	227	245	115	13	0	120	79
Library	Ercc6l.3129	TTTCACACTAATCACTTCTGAT	195	185	210	165	204	129	34	232	256	118	367	52	205	241	70
Library	Jmjd8.593	TAGATAACCTCTGAGAAACCAG	145	154	168	191	174	129	380	89	209	72	145	85	256	217	206
Library	Hist1h4b.56	TCTTACAAGCTTTCAGTAGGAA	143	154	155	156	269	41	311	158	406	189	281	118	147	184	364
Library	Prkaa1.340	TACAGATATAATCAAATAGCTC	738	580	856	793	843	659	615	770	905	1661	895	767	1740	727	1142
Library	Rtel1.792	TGTTGTAGAAATGACAGGAGCG	143	164	119	147	108	20	0.001	60	179	70	2	177	0	173	36
Library	Rcor3.643	TTATCTGGAAGCATTTGCTGAA	160	138	149	132	130	242	64	177	398	88	302	236	344	14	564
Library	Mettl21d.956	TTAAGCAGAACTTGATGCCGAA	125	107	103	94	80	17	149	64	1	14	94	6	220	0	68
Library	Parp4.2612	TTTTCAACCCACATTCTTGGGA	93	128	86	90	74	51	0.001	94	59	40	115	360	0	37	1
Library	Ddx49.1219	TTTCTTTTCATCAAAATGCGAA	166	146	158	165	165	458	4	539	325	172	284	39	215	70	731
Library	Hells.886	TTAGGAAGTGTAGACAAAGGGC	102	120	90	84	81	102	4	8	32	116	2	39	45	84	66
Library	Dnmt3b.962	TTTATCATCCTGATACTCTGTG	399	353	366	329	361	58	175	160	428	289	542	72	421	54	474
Library	Smarca4.3579	TTCCATGATGGTCATGAGGGAG	169	156	116	94	122	119	179	174	46	123	100	98	324	301	46
Library	Setd7.7268	TTTCATTACAAATATTTGTCAA	747	591	877	850	928	540	888	929	967	538	699	485	1042	1061	1285
Library	Foxo4.1955	TTTATCTTTATAATTTCCTCAA	1278	1006	1516	1446	1444	741	431	1256	1447	1030	1346	1370	404	1422	1166
Library	Kdm1b.3162	TTAGGTAGTATAAAATAGCCTA	224	298	254	259	278	17	346	356	446	143	355	104	911	235	34
Library	Gli1.3478	TTTAGGCACTAGAGTTGAGGAA	131	125	121	135	119	37	4	107	198	27	198	137	52	12	10
Library	Cbx5.5706	TTAATGATCACAATCAGTTGAC	385	366	378	329	329	437	299	254	6	159	382	432	3	351	363
Library	Hat1.865	TTAGTTTCAAATAGCTTCTGGA	286	227	242	242	255	41	187	203	35	216	169	45	414	47	162
Library	Scml2.1637	TTGATCTGCAAAAAGTCTGGGA	116	133	97	111	98	485	175	16	8	0	11	131	1	25	279
Library	Prdm1.4671	TTGCTTGCTAGCATGTGTGGAA	96	117	70	89	70	64	81	268	2	161	11	203	50	144	73
Library	Aff4.3105	TTGCTTCTTGTAAATAATGGTC	233	222	277	262	272	218	179	82	321	298	533	59	816	148	165
Library	Smarca4.2561	TTCAGGTTGTTGTTGTACAGGG	119	183	143	155	122	3	175	77	16	48	50	32	482	121	0
Library	Aff4.7825	TAGGTGTACAATATTACTGGAA	446	353	436	440	448	129	286	180	369	162	281	478	570	202	52
Library	Prkaa2.5308	TTAGGTATGAGACTTCACCCTG	140	138	112	145	118	403	196	167	307	419	278	144	1246	229	299
Library	Pax9.6	TTTCAATCTAAGCAGCAACGTG	131	125	131	148	116	44	34	23	94	84	198	216	11	96	11
Library	Ing3.3463	TATAGCTATCTAATTTAGGGAC	531	426	574	556	613	697	427	643	411	338	602	708	174	1256	571
Library	Erg.1462	TATTTCTGTAGTAATACTTGGG	574	407	568	543	648	208	478	632	607	550	581	557	687	426	444
Library	Tet3.7271	TTCTGAATAATTCTAAGTCCTG	534	496	563	541	650	499	794	584	415	793	314	793	1604	366	1042
Library	Zmym5.2483	TTTACCACAACAAATAACTGTT	125	169	173	159	170	6	320	357	31	60	62	59	71	514	22
Library	Ubr7.1141	TTGCTGGACTCTATTCATGCTG	154	112	137	118	89	157	179	288	364	198	103	170	611	441	244
Library	Hist3h2bb-ps.10	TGCCTTGCATTCAAATGAAGGA	116	109	89	85	86	71	85	33	9	42	320	91	134	0	41
Library	Ddx55.1503	TTTATCTTTAAATGGAATGGTG	688	549	802	738	837	748	632	965	1056	558	738	623	1444	808	990
Library	Jmjd4.1806	TACATATACATCTATGTTCCAG	744	575	796	733	820	290	1328	1062	473	833	599	898	964	887	688
Library	Zwilch.517	TTTGTTGTGATAAGCTCAGCTC	107	117	95	92	93	6	106	157	430	196	5	59	115	624	751
Library	Chd8.930	TGTAACACTATCTTGCCTGGTA	102	122	105	111	106	273	0.001	96	279	104	91	39	0	546	75
Library	Baz1b.699	TTGAGCATTTTCTCCTTCCCAA	119	141	126	151	98	348	42	101	236	290	103	504	295	116	112
Library	Ddx24.1344	TTAACTAACTCCCAGAGCCGAC	67	70	84	72	68	20	0.001	108	65	135	148	0.001	439	247	2
Library	0610010K14Rik.484	TGAACAATGAGGGTCAGAGGTG	128	107	110	116	104	0.001	64	10	125	123	65	52	0	57	10
Library	Cbx3.685	TTATTGTGCTTCATCTTCAGGA	175	159	147	148	174	229	128	62	18	153	97	59	193	26	340
Library	2410018M08Rik.568	TATATTTTCTTCTCTTAACGTT	283	311	327	354	363	570	333	363	335	268	258	360	366	295	1190
Library	Cbx5.8677	TATTAGAACCAATACAAGAGTA	440	303	454	429	429	304	495	276	693	428	465	216	541	1513	288
Library	Mettl2.2411	TAATCCAGCACCTTGCAGCGGA	113	96	72	77	53	153	0.001	0	0	0	174	0.001	0	0	1
Library	Csf2ra.1660	TTAGGGTTTGTTAAGAACTGAG	265	235	252	255	276	283	239	87	365	104	382	563	83	142	168
Library	Ercc3.1623	TTGATTGCCACATACTCTCGGT	84	94	68	74	64	116	0.001	88	94	97	0.001	6	616	555	80
Library	Hist1h1d.734	TTTGAGATTTTCAAAGCAGGAC	96	109	105	120	92	102	42	0	8	45	77	32	399	0	3
Library	Cdca7l.1760	TTGAGCTATGGTCACTCAGGAG	140	99	136	112	81	177	222	61	181	11	83	203	47	86	131
Library	Cbx3.1734	TAAAGTAAATATACAGTTGGAT	601	502	788	756	760	386	457	652	685	829	1868	760	351	649	376
Library	Coq3.969	TAAGGCTGGTATTTTCACTCCA	122	117	118	113	103	27	115	14	0	13	124	0.001	28	133	23
Library	Ube2q2.2481	TTTAACTCTGTACTGGGTCGTG	113	149	150	146	125	170	153	34	116	195	255	26	28	497	396
Library	Phf15.5052	TTGCACATTAGCCTGTATCCTG	151	167	125	143	136	0.001	205	4	280	49	2	59	0	177	80
Library	Mgea5.2295	TCTGATAGTATAAACTTTGGAG	429	368	421	420	1033	37	119	76	296	560	403	78	61	153	354
Library	Cdc5l.2332	TTTCAAGTGATTCAATTCTGTC	458	410	482	432	478	102	230	256	424	418	109	85	441	639	748
Library	Csnk2b.619	TACTTTTCCAACATTTGTGCGA	154	104	125	134	144	23	128	107	169	153	97	249	268	27	86
Library	Dhx29.3406	TAGATAAGCATTGTAGATCGTG	475	418	450	373	391	588	29	287	472	115	266	183	286	174	204
Library	Brca2.7992	TCTATTAGCAAATTCCTTAGGA	335	269	331	306	577	170	175	148	250	143	566	137	113	210	155
Library	Taf9b.1595	TTCTTTAGTGGTTTTGTCTGAG	271	271	268	264	271	10	388	342	117	456	145	52	101	200	847
Library	Polr1b.2260	TAGAAATCATACATGCACGGTC	131	130	92	83	85	71	64	0	0	138	305	65	0	0	56
Library	Bap1.345	TTATTCACAATATCATCATCAA	466	379	400	354	409	352	179	650	260	286	317	327	100	698	755
Library	Phf6.3299	TTGTACAGTAAATACACTGCTG	248	345	287	269	313	92	85	83	110	83	17	236	98	211	123
Library	Taf3.1307	TTCAGTTTCACAACTTCTGGGG	102	99	109	111	97	0.001	8	57	1	77	186	0.001	0	292	231
Library	Bdp1.1230	TAATTTCTATCCTTGCTCTGTG	312	290	298	301	297	54	316	165	171	312	272	177	918	79	77
Library	Pias2.656	TTTTATACACAAACTATTGGGA	291	269	299	300	339	194	764	227	193	127	462	268	556	146	146
Library	Stra13.463	TATTTATAATGCAAGGCTGCTG	204	180	173	174	163	256	452	78	234	128	513	157	144	92	449
Library	Usp22.2288	TATTTCTAGAAAACAAAGGGAA	402	324	465	450	498	215	499	609	1354	376	658	268	366	1773	512
Library	Rcor3.670	TAATACTTTACAAGACTTGCAA	361	240	320	343	323	721	606	580	81	359	249	518	336	428	705
Library	Nop2.1568	TCACTGAGTCGATAGCACTGAG	110	120	103	109	103	6	115	45	189	21	47	78	1	60	679
Library	Trdmt1.514	TTGCAATGAGAAAATATCGGAG	236	285	269	285	268	208	187	283	368	178	349	85	427	482	208
Library	Daxx.1164	TTGCATCATTGCATACTTGGAG	169	224	168	186	179	6	239	181	99	269	231	19	329	28	324
Library	Smyd1.3160	TTAATGATGAATTTACACTCTG	685	651	780	688	789	724	401	384	643	990	741	1055	443	665	536
Library	Zbtb33.1422	TATCGTAAGTATCTTCACCGAT	195	146	171	157	152	30	93	116	123	185	83	498	42	35	216
Library	H2afy2.603	TTAGACTTCTTGGACGTCCGTG	119	159	118	119	116	160	0.001	2	24	84	26	0.001	3	52	349
Library	Aebp2.612	TACTGTGGAAAACAACACTGTG	180	164	175	157	191	58	170	210	22	289	269	236	56	107	60
Library	Ube2e3.1289	TATAATATTTGGTAGACTTCAG	779	598	957	894	968	711	533	786	808	709	711	623	670	1127	874
Library	Rfx5.931	TCAATTACACTCTTCTTCCGTT	105	120	126	122	152	153	25	22	156	25	106	137	324	32	3
Library	Nap1l2.1618	TATTTCGTCATTAACTTCCCTA	160	188	166	185	174	116	311	223	186	154	246	45	259	734	184
Library	Spc24.964	TTTTAAAATTGTAATTAAGGGG	490	431	624	707	685	888	1059	1018	810	1069	1156	1121	825	1031	1279
Library	Setd3.1138	TTAATTTTCACTCTGTCGTGGG	122	162	139	142	136	574	102	195	268	152	391	170	196	242	249
Library	Hist1h2bj.387	TTGGATTTGGTGTCAGCCTGGA	52	88	84	84	76	17	0.001	399	60	18	127	39	8	0	30
Library	Dhx57.3665	TTCTTTTGTACTCAGCTGCCAA	122	177	137	127	97	88	187	62	97	50	385	104	42	49	100
Library	Cenpv.947	TAAGTTTCTTACACGAAACCTG	148	133	123	146	134	102	59	117	144	207	237	45	33	256	382
Library	Wiz.3791	TAAAAGGTCAATTAGCTCCCGG	93	83	109	106	100	99	59	125	70	50	100	91	25	122	151
Library	Btaf1.4845	TAGTCTTGAATAATTTTAGGTG	627	536	842	728	825	246	1251	1028	1005	537	809	419	1297	493	1315
Library	Ddx24.2085	TTGAAGTTGATCACATCCTCAG	250	230	177	202	177	574	153	144	124	169	20	859	242	385	270
Library	Foxp4.1735	TTTGTCATTACTTCTCCTGCGG	151	203	154	169	154	34	106	51	224	125	305	124	54	60	71
Library	Asf1a.2132	TTTAAAATCTATGAACTGGGTA	183	206	268	263	303	263	140	282	217	181	189	262	59	491	471
Library	Ska2.1260	TAACATATTATTGTAACACCAA	682	507	774	667	704	259	683	974	330	518	566	800	579	399	470
Library	2410018M08Rik.947	TTTGTAACAAATTCGTCTCCGA	215	201	176	194	170	3	93	198	108	84	44	52	23	124	140
Library	Ash2l.383	TATAATATCCTTATCTTTGGAG	1730	1550	1785	1631	1627	936	1379	1344	1288	1045	676	1049	1757	2427	1282
Library	Ncor2.5373	TTACTTTGAGTCTTTTCTCGGT	90	109	95	122	104	30	0.001	104	163	456	83	19	0	247	97
Library	Zfp295.5216	TTACATTCTTTCCACAACTGCA	134	112	134	145	131	88	4	142	33	180	20	39	91	21	331
Library	Cdc34.653	TCCATTTTCTGTACATCACCGA	499	525	410	457	411	105	25	162	5	73	115	32	28	131	20
Library	Ube2e1.864	TATCTGATATAGAAATAGCCTA	382	379	442	455	478	287	491	637	406	545	507	1009	658	299	320
Library	Rfwd2.773	TAGATCTTGAAATATTTGCCAC	776	609	707	673	675	170	516	996	349	553	771	557	446	311	462
Library	Kdm5c.1582	TTCTCTACAAGTTCTGTGGGTA	78	138	129	132	113	27	0.001	161	9	274	0.001	13	336	90	45
Library	Tada2a.234	TGAAACACTGTAAACACAGGAA	154	120	137	118	126	365	81	239	0	119	2	6	220	89	35
Library	Ncoa1.691	TTGATGAACTTCACACCTGGGA	99	120	84	88	71	0.001	119	73	22	26	0.001	222	222	71	2
Library	Adprhl2.259	TGTGTAGTACAGTGTCTCTGTC	154	156	121	125	114	140	38	0	44	24	35	52	8	40	14
Library	Mis18bp1.3181	TAATAATCTTTCTCTTCTTCAT	677	536	761	692	685	663	256	906	1112	888	658	832	592	1280	585
Library	Gatad2b.7	TTCTGTCATTCTATCCATCCTG	160	188	205	202	230	133	209	105	156	83	320	137	713	5	326
Library	Apobec4.1199	TACATCTTTGACTTTGAAGGAT	157	146	173	155	196	71	294	155	83	346	338	65	478	287	49
Library	Taf9.204	TGATTTATAACTCTTGGCTCAT	154	135	176	168	151	109	435	75	96	315	112	373	353	144	80
Library	Rasd2.1547	TATCGTATGGAGGAGCCTGGGA	70	81	66	77	62	711	17	180	25	8	38	85	16	142	95
Library	Brdt.255	TTGTCTAAGAGGACATGTCCTT	96	86	67	97	87	129	81	14	19	59	38	177	8	81	58
Library	Epc1.1152	TTAAGCAATATCTATATCGCAC	318	285	341	332	360	10	158	180	181	373	329	131	278	28	89
Library	Cbx8.1317	TCTAATAGAAAATAGAACTCTA	700	499	782	796	1252	379	743	689	501	1110	1088	511	536	686	819
Library	Alkbh2.733	TCTTTGTACCTGTTCACGAGTA	131	138	115	106	118	92	354	66	153	79	71	190	122	168	146
Library	Fbxo44.482	TTTCTGCTGAATCATCACCGGG	81	86	80	92	81	68	8	100	64	26	189	137	1	13	250
Library	Prdm6.1838	TTAATCATGACTTTCCTTGCTG	250	251	276	255	268	311	516	119	137	230	346	478	387	138	105
Library	Zranb3.1570	TTTGGTAAGAAGAATGATCGAA	309	326	286	291	310	119	111	249	232	264	471	85	263	204	144
Library	Ifih1.1381	TAAGATTTGACAACTTCTGGAA	253	151	176	190	179	119	328	287	96	269	352	150	502	32	516
Library	Nfe2.1390	TTTAGCTATTTCCACACAGCTC	81	112	137	121	109	423	102	65	19	308	166	91	314	28	191
Library	Tada3.575	TTTGGATTTGGGTCGTCCCGGG	61	86	68	93	60	0.001	414	217	35	98	94	131	28	132	0
Library	Naa60.499	TATTGCTGTATTGTTGGTGGTG	180	151	189	167	177	335	111	178	43	58	169	373	22	135	133
Library	Hprt.672	TTCAAATCCAACAAAGTCTGGC	102	73	86	93	83	174	17	1	0	24	284	45	0	45	33
Library	Ctcf.1570	TAAAATGTGCATCTTCATGGTA	195	164	192	173	149	153	38	45	107	158	71	98	156	154	41
Library	Oip5.871	TTCAACAGTGGACACAAGGGAC	81	104	93	96	92	61	42	22	13	0	8	137	0	101	9
Library	Usp12.1241	TAACTATTGCAATATAATGGCC	288	256	300	327	288	270	346	592	631	425	631	426	747	252	436
Library	Sub1.3162	TTACATTATAGTTTATCTGGAA	1132	917	1357	1272	1319	731	781	894	842	1072	1109	675	1203	685	1111
Library	Atrx.545	TTCATTTACATTCTCATCCGTG	367	271	320	320	326	147	252	260	188	257	364	341	283	262	74
Library	Rfxap.2045	TTTGTATTTGTTTCTTGTGGTG	274	240	297	352	295	88	209	492	565	841	542	485	178	311	440
Library	Msh6.4017	TTCTGAATAACCTCCTCCGGGA	67	99	95	99	84	92	111	80	275	72	151	72	196	130	86
Library	Bcorl1.4702	TTATTCACTATAAGTCTCCGTG	341	313	325	308	307	119	183	228	265	286	299	419	157	233	121
Library	Ehmt1.2186	TTGATGAGGTACTTCACTGCAT	99	128	84	79	74	0.001	102	215	124	57	275	163	6	75	0
Library	Mterf.755	TTCACACGTTTGGTGCTCTGAA	143	141	148	132	119	85	128	429	98	37	74	45	310	190	124
Library	Tada2b.2824	TAATGCTGAAAAACTTACCCTA	134	151	158	157	168	109	102	95	92	167	50	111	220	220	88
Library	Ncoa3.491	TTGAACATCATCATCACTGGAA	151	154	168	159	150	34	269	7	500	366	106	98	230	100	76
Library	Hist1h3h.446	TTGAAAAACACAGAAAGACGAA	125	117	150	120	127	109	115	32	108	146	682	150	117	35	22
Library	Csnk2a1.1756	TTATCTTTGTTCTTTAGTGGTG	539	444	541	547	562	475	367	754	957	621	314	445	584	1782	775
Library	Foxo1.4237	TAACACTACAAACAATTTGGTC	239	203	257	237	211	174	64	127	236	249	341	419	125	148	45
Library	Chd1l.2508	TTGCTGCTAAAAATATCTTCTT	119	125	126	122	163	136	98	31	382	190	231	347	263	75	27
Library	Rb1.3057	TTGATTACAACATTGAAGTGGC	122	130	135	164	165	37	153	35	7	38	5	39	22	115	139
Library	Mettl10.525	TTCTCAATTGCATTGTCAGGAT	110	159	128	123	139	109	111	41	0	15	5	32	106	8	53
Library	Usp3.1705	TTGAATTATTACAACTAAAGCA	373	358	422	393	478	461	375	534	994	302	693	472	979	162	747
Library	Uty.3013	TTTCATACATAGTTGAACTGAA	341	308	373	361	399	126	38	750	262	963	1132	104	59	163	1112
Library	Arid4b.4776	TAAATATACACTTTGAACTGGC	399	332	422	408	413	105	803	315	125	160	77	380	1032	182	135
Library	Setd1a.1812	TACATCTTCAAAATTAGCTGGT	105	133	112	132	133	164	4	19	79	327	23	52	32	155	77
Library	Scml4.4334	TAACAGACAAATGTAATTGGAA	464	402	433	394	435	82	1038	574	149	438	483	826	195	114	493
Library	Tfpt.527	TTCCTCTTCATCTCGCTCCCGG	64	104	65	56	70	116	0.001	10	5	38	5	0.001	18	107	30
Library	Mll3.3170	TTAATACTGACACAGTATGGAT	277	266	238	247	250	123	115	165	147	162	136	144	222	228	75
Library	Asf1b.989	TATATAAAGAAAAATGACGCAT	160	172	234	254	240	806	401	402	227	276	299	367	356	405	695
Library	Hist2h2ab.376	TAGTTATTTGTTCTTTCCAGGC	183	175	204	208	176	1114	196	83	108	81	688	137	149	221	69
Library	Smarcal1.452	TACTGAGATTCTGTTGCTTGAA	195	151	184	156	176	430	55	120	221	102	32	98	229	411	291
Library	Tle1.1037	TTTCTGTCTTTTCACTTGCCAG	143	190	125	148	141	54	46	617	131	131	213	91	35	308	170
Library	Rpa3.297	TAGTATCTTCCTTAAACAGGGT	160	154	160	191	136	748	12	57	3	43	5	91	10	119	182
Library	Vrk2.342	TATTTCTCTTTTCTTCTTGGTG	297	363	424	524	509	471	1200	293	693	776	699	1075	473	477	701
Library	Glyr1.2016	TTTCTGGGTAGCTTCTATCCTG	140	143	125	113	97	64	81	175	74	34	32	183	202	36	72
Library	Hdac5.2056	TTTCTGTAGAGCCTTCCCGGGG	75	115	79	86	65	10	42	113	88	210	94	242	11	66	67
Library	Arid2.7453	TAAACTGAAACCTAGAGTCGAA	137	183	157	145	123	47	25	151	455	154	109	419	220	113	15
Library	0610007P08Rik.981	TTCATAACTTCTGTAACTCGGG	169	222	193	195	186	102	76	351	238	301	100	452	1517	87	43
Library	Arid2.6258	TACAAGATCTATTCAGACTGGT	192	164	184	145	149	30	397	0	15	53	14	78	8	7	167
Library	Hist1h3i.437	TTATTAACAGGTAGGGGAATTA	230	264	247	240	254	41	264	127	94	237	169	13	444	105	394
Library	Mettl20.207	TTCCTCTAACAACAGCAGGGTT	87	125	87	89	73	341	72	127	135	223	59	157	146	165	560
Library	Tlk1.2757	TAAATAATGAAAAACTACCCTT	178	167	230	244	247	37	371	378	227	222	326	911	57	71	288
Library	Atf7ip.107	TATCCATTCTGAATCTTCGGGG	119	115	116	125	99	150	17	104	125	121	109	78	13	140	325
Library	Arih2.284	TTAACATCCAGCAAAGTTGCAG	140	149	146	136	104	311	51	100	44	78	246	203	73	14	136
Library	Rad18.830	TTTCTTTAAATCACGATCAGAG	382	311	348	366	337	270	145	385	645	465	634	268	438	341	230
Library	Mcm4.1459	TAATGAATGACATCAATGTGGG	271	264	231	226	239	201	81	322	166	320	278	216	427	102	137
Library	Dhx57.2084	TTCAGCAACAGAGATTGCAGAG	122	143	126	135	127	47	55	213	124	177	59	281	127	132	57
Library	Smarcad1.3292	TAAATCTACACACATTATCCAG	437	295	436	384	421	191	794	499	227	192	195	675	556	562	103
Library	Brd7.2041	TATGCTTACAACATCACCTGGA	84	146	131	120	153	47	683	144	194	103	174	13	2338	348	65
Library	Lbr.230	TATTTTACAGTGTAGAGCTGGG	215	219	171	193	188	294	68	234	76	144	106	32	1523	116	108
Library	Chmp2a.450	TTTAGAGTCTGTATCTTGAGGG	259	227	253	235	248	102	153	76	114	65	26	150	18	1748	87
Library	Ddx5.975	TATCAGGTCTTATTTGATCCAC	201	185	203	213	233	208	200	150	370	24	172	72	44	894	150
Library	Foxa2.1470	TTTAGAATGACAGATCACTGTG	367	363	339	334	355	629	294	156	404	107	127	380	633	291	179
Library	Cenpt.285	TATTCCTTAGCAGAGTCCGGGG	75	81	78	92	70	273	145	56	16	13	41	209	18	88	45
Library	Ncoa6.328	TAATATTGCATCCAGTTTCCAT	160	164	141	166	154	170	158	37	700	152	112	137	149	276	213
Library	Hist1h2bg.423	TTTGGGTTAGGAGTGTGAGTTA	119	143	105	111	108	41	8	105	220	150	8	177	66	145	102
Library	Setd2.6284	TGTATCATATCTGTCATCTGGC	119	164	147	155	127	17	187	42	22	18	17	124	152	131	1
Library	Jmjd1c.1358	TTTCACTACATCACTGACCCAG	113	138	110	123	118	225	17	128	88	88	50	380	22	100	116
Library	Chd2.549	TTAATTCTTAAATATTAAGGGG	986	768	1150	1314	1068	1189	2328	2605	2093	2141	1557	1810	3273	2588	1700
Library	Taf6l.500	TAGGAGACATGAACTCTGACAG	128	117	132	106	91	27	0.001	301	434	245	151	222	0	50	64
Library	Rps6ka3.1638	TATACATCTCTTACAAACGGAG	321	240	334	309	317	399	311	403	502	478	100	255	964	1360	443
Library	Zfp541.3591	TTAGTCTGGATCATCTTGTGTA	166	222	186	184	187	348	4	166	269	127	127	281	35	107	76
Library	Pphln1.429	TTACTTTCGTCTGACTTCTCTA	93	125	137	121	129	249	59	172	84	91	130	137	59	62	368
Library	Mpl.891	TCATTTCGTGACTTGAAGTGGC	107	62	71	56	80	0.001	51	0	5	89	94	6	5	0	0
Library	Siah2.971	TACAGGGAAACAGAACTGCCGA	99	101	74	85	53	75	17	52	530	122	106	59	18	96	472
Library	Lcor.3678	TTACCAAAGAGCTATAGCTGTA	183	214	190	178	190	864	153	324	135	84	1696	52	317	149	143
Library	Hist1h2ak.56	TAGAATATAAGCCTGCTCAGTA	233	219	179	191	164	365	337	101	62	123	195	6	648	445	318
Library	Atf2.353	TGTCATCACTCATATTCCACAG	198	203	203	182	173	27	273	341	57	57	83	19	293	236	91
Library	Carm1.2777	TTAAGTAGAACATGAATGTGAA	437	423	488	430	477	225	397	319	308	300	388	85	652	249	593
Library	Ctsl.1941	TTACATGTTTATCTTAGCCCTT	166	125	165	177	163	208	106	67	137	125	136	13	1465	130	91
Library	Kdm2b.3286	TTATATAAATCCAACAAAGGTC	385	287	408	410	425	181	435	339	723	395	50	563	855	993	382
Library	Tcea1.512	TTTAAGATTTGATATCCTACTT	329	321	366	352	402	27	414	524	313	432	243	209	685	125	220
Library	Cenpo.3079	TTAGGTTTCAGATTTCCTCCAG	143	172	190	178	173	687	559	68	157	68	207	301	268	150	133
Library	Dhx15.571	TTTAGAATATCATAGTATCGAG	1494	1226	1448	1346	1459	871	491	964	663	999	590	1206	500	657	1398
Library	Uty.3996	TTAATTATGAAATACATTTGGG	1184	860	1467	1345	1324	1090	2024	1506	1634	1452	1574	2610	877	1789	1456
Library	Sirt1.2821	TATTGTTTCTAGAACAACTGAA	347	316	424	379	424	297	559	572	184	301	225	190	487	230	1309
Library	Chmp7.2250	TACTAGATAAGACACTTTCCAG	446	376	468	449	449	68	871	570	444	595	605	498	590	210	284
Library	E130308A19Rik.1038	TTTAGCAGACCCTACACAGGAG	125	122	113	118	91	386	546	206	30	64	53	518	275	92	145
Library	Rnf20.2362	TTATCTTCCAGATCCTTGAGTC	145	193	189	208	206	167	123	230	222	183	169	124	236	230	201
Library	Rnf217.1432	TTATACTTGATAGAGTCCTCAT	297	269	291	265	291	23	405	226	254	271	281	111	28	1662	118
Library	Dnajc1.1413	TTGGTTGTCACATCTGTCACAG	99	91	100	109	86	41	175	11	3	27	281	6	11	3	113
Library	Gtf2h1.149	TTAATATCTGCATACATATGGC	379	355	387	332	380	386	187	431	162	335	183	124	286	215	1421
Library	Gadd45a.712	TGCTTGAGTAACTACAAAGGTA	125	125	108	113	114	246	187	44	56	872	210	504	139	74	106
Library	Sfmbt1.1610	TGGTTGAAGTATATCTTTGGAC	210	211	250	233	240	235	55	137	11	102	174	98	32	30	142
Library	H2afy2.219	TTCAAGTAGCGCATCAACCGGC	87	81	73	56	64	0.001	89	68	237	483	2	275	0	1599	62
Library	Ddx6.101	TAACTTGCTTTCATGCACCGAA	87	99	86	102	82	676	0.001	77	129	34	74	0.001	203	85	207
Library	Mecp2.5897	TATAACAATTAGACTAAGCCTT	198	175	189	175	190	6	25	226	579	297	29	59	200	165	136
Library	Usp22.3017	TGTAATTTAAATCACAGCCGTA	175	211	152	173	160	201	12	104	172	227	91	183	11	163	371
Library	Prmt6.1616	TAGAATATAAGGAAGCACAGGT	84	122	109	99	103	358	17	62	184	55	240	131	33	121	34
Library	Mier1.3778	TATATGAACACATATACACCTG	361	196	373	331	440	297	674	265	407	494	548	537	329	264	480
Library	Wiz.3668	TAGAAAGCAACAGTGAAAAGGG	122	96	113	112	107	0.001	21	85	499	104	29	124	0	288	10
Library	D14Abb1e.4744	TATTTCTGAATGAACATTGCTG	321	342	334	313	321	728	316	447	232	590	444	295	687	300	596
Library	Cenpa.888	TTGTATGTAATTCTACTTAGGT	385	373	395	399	435	27	264	637	466	354	136	301	582	274	132
Library	Fmr1.2660	TACATCTTTAACATTTAGTGTT	309	251	335	321	323	174	102	82	276	349	249	439	22	869	77
Library	Suz12.2083	TTCTTCTTAATTATTTTCTGTC	726	627	962	1007	1047	1599	1349	1020	1318	1222	1221	990	1930	1209	1438
Library	Eri1.2216	TATAATATGAAACTGGTCCCAG	250	300	279	284	261	328	196	274	713	312	373	301	536	132	565
Library	Ttf1.627	TTATCTACAAGGATGATCCCAG	236	285	219	201	225	37	85	24	95	171	118	157	27	41	71
Library	Brd8.1519	TTGACTGTCATCTCTGGTGCTG	116	156	109	89	94	0.001	303	25	146	32	0.001	85	140	50	70
Library	Setd2.4410	TAAGATCAAAGTAACATGGCAT	186	224	161	168	175	352	4	14	58	13	124	229	1	251	1
Library	Hist1h2bb.163	TACACCGAATAGCTCTCCTTGC	70	104	76	81	79	393	21	2	64	9	88	39	25	26	7
Library	Brd2.2533	TGTACTTATAGCAGTTGGAGAA	198	245	200	231	197	300	439	256	133	150	263	262	78	348	414
Library	Acta1.1377	TAACAAAATGAGGTAAAACGAG	350	300	369	360	367	311	123	373	460	355	456	124	529	152	582
Library	Runx1.4615	TTCTTCTACAATATTTAGCGAA	388	347	446	449	510	352	610	493	398	750	299	714	297	1087	518
Library	Cbx1.1127	TTATCAGTAAATAATTTCCCAG	782	640	908	836	975	868	1277	756	1011	1119	1293	1082	402	1368	1392
Library	C130039O16Rik.6676	TAAATAAGTTACATAGGTACAT	431	407	593	587	597	328	452	808	373	307	424	281	1059	487	250
Library	Foxp4.1425	TTGAGGTGTTTGATAAACTGGC	143	122	100	109	105	61	0.001	47	88	138	0.001	65	3	1151	158
Library	Ube2n.763	TTGTACTTTAACCATGATGGGG	140	162	143	148	134	591	38	127	192	184	109	216	163	206	143
Library	Nfyc.144	TAATCTTCTTAATACGAGCCAG	466	436	440	421	410	41	623	318	712	657	542	163	798	109	548
Library	Sp110.741	TTTTCTCTGGTGATCTCTGGAG	180	154	142	157	122	211	123	333	14	281	124	85	319	77	148
Library	Usp46.303	TATGCCAACACATTCTCCCGGA	90	86	80	60	62	0.001	17	43	1	25	495	249	0	0	3
Library	Gtf2f1.16	TAAGTCTCGGAGAATGCTGGAA	116	130	100	109	75	99	4	155	24	84	14	85	193	110	5
Library	Atxn7.1364	TAACACATCAAATCGTTTTCTT	122	115	132	116	127	3	277	521	199	111	189	360	44	54	74
Library	Setdb2.2045	TTTAGTTCTTCTAATGACTGAA	350	368	401	416	416	369	833	336	169	529	845	1350	342	202	129
Library	Pnmt.325	TTCCAAGAAGTCTGTCATGGTG	192	177	164	178	133	64	25	145	30	178	198	255	8	25	133
Library	Setd3.2660	TAGCTTTGAAAATCTCTAGCTT	113	88	121	118	97	358	226	173	244	60	249	45	410	286	170
Library	Tdrd12.318	TTATAGAAGTCATTCATGGCAG	434	376	385	409	378	765	418	354	493	534	219	400	884	909	468
Library	Fabp1.407	TTGTCTAAATTCTCTTGCTGAC	166	172	191	197	210	191	683	21	195	99	74	800	44	155	145
Library	Ddx39.1550	TATTCTTACATCACTAAAGCTT	175	185	179	205	195	23	38	49	276	111	80	295	5	71	181
Library	Foxp3.1703	TTGAGTAAATATTAGGATGGTG	449	389	460	446	535	1049	615	354	302	374	682	498	380	449	489
Library	Actr8.1746	TTATGAAACATCAAACCGCCTC	110	115	101	107	75	30	0.001	216	0	216	62	59	0	0	42
Library	Hdac9.722	TTCTGTTTTAACCTGGACCGCA	110	91	77	91	72	0.001	119	6	3	132	201	19	0	0	11
Library	Orc2.1093	TTATGTAATGATGACAACTGTC	315	256	297	302	302	458	286	27	306	91	240	190	27	932	95
Library	Homez.1464	TCTTCATCTAGACAAACTACCA	125	149	137	138	219	201	196	72	20	367	94	118	127	243	68
Library	Prdm12.2219	TTAATTATTATTACAAACGCCC	256	224	278	298	232	379	222	546	438	319	83	216	828	832	562
Library	Huwe1.7652	TATTCATGGAATCTTCTCGGTT	140	122	110	113	104	41	46	8	87	61	50	72	61	24	17
Library	Ube2n.294	TATCTAAACATATTCTTCCCAA	399	418	595	495	578	232	303	865	760	421	981	150	835	426	398
Library	Phf11.171	TCATGAGCAACTATATTCGCTG	140	177	168	154	253	170	12	196	192	261	142	111	10	347	412
Library	Polr1b.502	TTGGACTTCACCATGATGGGAA	75	83	65	75	78	112	0.001	78	3	38	8	6	23	99	0
Library	Senp2.3150	TTGTACCAGAACAACTTTGGAA	119	107	117	126	125	47	367	52	34	170	118	26	453	77	53
Library	Polr2b.2866	TACAAAATTTATATCCTTCCTG	510	392	561	576	613	567	384	428	504	380	180	281	443	846	996
Library	Ubr1.7628	TATAACTTCATCATGAATGGAA	423	363	463	421	435	218	375	218	290	316	157	714	147	379	277
Library	Pcgf6.514	TACTATAGTAAAAATGTCTCAC	379	316	413	416	424	505	499	347	210	330	80	688	393	442	672
Library	Ino80d.9524	TTATAAAATAGAAACAATGGGA	475	376	546	557	582	482	478	380	1151	1121	640	1036	322	446	1249
Library	Ube2i.962	TTTACTCTAAACAGCAACACAG	245	219	226	245	205	58	316	200	197	204	103	400	281	164	80
Library	Ube2e1.1274	TTAAGGTATTTCACTACAGGTT	143	177	163	171	188	307	128	272	221	45	533	439	106	21	208
Library	Ddx10.1486	TTTAAATCTTGATCTTGAGCTA	268	347	260	336	305	78	158	49	167	222	311	321	25	74	128
Library	Junb.406	TTCAGGAGTTTGTAGTCGTGTA	151	128	101	119	110	157	192	149	175	114	207	157	275	62	169
Library	Hist1h2bm.441	TTGTGTTTGGAGTGAGTCAGAC	81	141	97	106	87	61	42	162	85	71	97	124	310	26	26
Library	Prkcb.831	TCTGTTTGCTCTCACTTTTGGG	90	91	85	94	163	475	8	31	83	115	115	39	196	44	32
Library	Hdac2.1277	TATCTTTTCCATATATTCTGGA	659	475	686	659	711	618	563	349	753	392	462	577	528	231	1152
Library	Rnf17.949	TTCTTTTGAACATTCTGTCCAT	145	177	179	159	172	188	328	65	88	111	130	104	142	177	117
Library	Mbd4.1689	TTCATTGACACAAAAGATCCGG	137	125	126	133	124	164	38	43	222	14	169	98	84	160	3
Library	Rai1.147	TTTCTCGAAAAGACTGCATGAC	105	133	89	110	78	0.001	4	71	150	32	0.001	26	461	54	2
Library	Nfya.3456	TCAAGACATTATTATCAGGCAC	256	214	210	209	350	550	149	150	103	349	320	118	263	327	142
Library	Taf9b.440	TTCAGCCTATAGTTTGGAGCTG	107	135	117	104	110	105	213	127	86	217	166	190	224	27	284
Library	Ddx27.1182	TTGCTGTTCACAAATATCCGCA	78	88	97	79	76	0.001	93	3	8	7	94	0.001	5	58	0
Library	Fubp3.2503	TACAATACATAATAGTTCAGTT	294	326	378	367	363	252	106	225	117	391	59	603	410	53	364
Library	Zbtb33.4236	TAACTTTCTAGTTCTTGTCCTC	399	332	325	322	309	478	196	184	103	240	338	236	54	277	364
Library	Pcgf2.325	TATGCTGCATAGAAGTCCCGTC	105	96	90	80	68	6	0.001	5	20	17	0.001	91	268	58	0
Library	Tdrd7.598	TAAATTATCATTGACTTCCGTA	259	209	283	280	244	423	132	221	82	198	237	1055	331	45	54
Library	Topors.2748	TAAACTATCTCTACACTTAGGC	309	258	311	295	303	198	504	248	265	108	228	583	32	313	537
Library	Dna2.2547	TAATCTTCCTGTTCATTCGGTA	411	376	426	344	356	307	102	372	289	381	634	281	89	291	279
Library	Parp11.3103	TCAACTACAACAATCATTCCAT	192	143	180	182	282	71	89	324	49	212	207	104	108	190	49
Library	Wbscr27.754	TTCTGATGTTGCTAGCTCCCAG	99	122	113	106	100	6	234	104	88	146	373	6	6	318	409
Library	Dhx32.558	TCAATATCTTGTTCACAGGCCA	105	101	110	120	116	105	76	37	62	143	133	170	33	33	106
Library	Nsun3.576	TAATTACATTTATCAAAGGCTG	700	557	782	689	688	841	713	633	386	820	622	347	1112	652	765
Library	Usp7.2819	TTTTACATTCTTCTAACAGGTC	233	240	290	279	269	0.001	29	201	282	108	47	0.001	62	240	256
Library	Kntc1.1081	TTGAGATTTGTAATTCCTTGCC	148	141	168	152	141	263	8	138	282	84	86	13	587	301	37
Library	Cux1.208	TTAGTCTCTTGTACACAGTCAA	137	198	194	191	208	427	209	73	73	139	296	295	56	387	34
Library	Kdm2b.3144	TTATTCTACCTGATTCTTGGTA	256	277	287	290	292	177	316	257	101	269	489	452	106	99	164
Library	Stag3.1185	TAGCTTTGCATCCAATACCCAA	87	109	99	104	94	6	158	20	289	26	492	52	1	89	41
Library	Prdm8.2714	TTAATAATTTAAGTAGAAACGT	370	300	515	474	509	998	589	524	573	423	607	1259	370	915	282
Library	Mcm6.2363	TTCTTCAGAGTCTATCTCTGAT	183	217	199	185	206	126	474	107	93	322	344	275	292	83	81
Library	Cenph.284	TTCTTGCATAATCTGTTCTGGA	399	389	375	335	367	376	170	240	120	327	788	98	234	503	64
Library	Fbxo11.1578	TTGTTCTCTATGAACTGTCCTC	262	190	197	200	196	697	234	158	442	1	272	131	122	22	178
Library	Smn1.260	TTCTCTCTTAAAGTCAATGGAC	224	172	202	190	214	307	132	169	32	220	355	45	161	191	95
Library	Taf1.2907	TCATCATCAATCTTCATCTGGA	175	196	212	187	285	242	286	6	8	195	130	39	44	82	39
Library	Phc3.6241	TTTGATTGAAATACAACTGGTG	318	290	297	315	334	147	89	285	428	644	510	183	251	371	115
Library	Sf3b1.3886	TATACGTCTCTGACTTTCCGAG	198	235	184	196	161	160	0.001	239	46	146	83	45	0	201	33
Library	Ada.637	TTACACAGCTCCAACACCTCAA	116	146	98	100	94	41	0.001	115	488	76	0.001	59	3	1368	624
Library	H2afj.966	TTGAACACAAGTGTGCAATGTG	143	175	107	128	102	235	427	29	44	3	29	367	42	117	9
Library	Acin1.555	TTACTTTCTTTACTTCGTGCTC	239	167	193	210	206	423	299	264	111	83	394	367	247	114	72
Library	Nnmt.145	TAAAATGACTTAGATAAGTGTC	303	258	381	370	386	205	542	272	556	213	916	721	475	66	166
Library	Ndufaf5.789	TAGTTAACTTGAATTTCATCAG	545	525	680	598	599	430	649	316	572	399	575	229	157	1018	910
Library	Zbtb4.3673	TTGGATATCACAATGGTCTGGT	113	81	87	85	66	0.001	0.001	23	66	40	0.001	0.001	69	80	11
Library	Usp35.3917	TTCCTATTTAAGAACACAGGTT	128	125	155	168	144	126	12	215	83	178	91	6	365	20	1087
Library	Ube2c.213	TTGAACAGGTTGTCTGACTCAG	122	138	124	120	95	51	111	31	7	68	341	157	18	27	3
Library	Mybl1.766	TTTGATAGAATTATCAGTCCTT	318	248	289	269	264	82	491	245	248	181	145	124	57	688	587
Library	Mcm2.1090	TACTTGACCATGCTGAGCTGGG	93	125	77	88	73	181	93	1	132	33	103	118	135	0	83
Library	Tcp1.334	TCTACCTCCAGTAACTTCAGGA	105	107	120	126	174	0.001	273	61	164	119	65	19	0	29	819
Library	Setd3.299	TATTTTCTCAACCAGAGCCCGG	81	138	73	99	67	129	217	6	192	65	124	386	399	14	7
Library	Phf1.2394	TATTACAGTCATACAGTCTGGA	204	180	200	215	220	51	303	221	270	30	397	19	129	116	231
Library	Sap30.1139	TAAAATATGTGTAATCTAGGAA	735	653	926	900	859	461	1072	1318	1769	590	566	1226	1074	823	1041
Library	Rps19bp1.358	TTCTTGTTCTTCGTCTTGGCCA	96	138	61	104	75	0.001	59	4	134	103	32	0.001	163	63	11
Library	Ube2q2.842	TTTAAATGGTCTTGCCTTTGAG	207	214	206	246	211	133	670	178	291	90	62	163	612	386	162
Library	Nap1l3.2469	TATTACTACATTTCTATGGCAA	449	394	500	458	509	167	1072	289	428	415	326	570	303	401	376
Library	Kat2b.791	TGAGAGAAAATCCTGATCCCAG	157	154	147	145	106	58	294	71	3	71	174	321	3	13	114
Library	Rbl2.4453	TTTCTAATTTGTATAAATGGTA	823	664	1011	1051	973	847	1183	916	1487	1042	762	1173	1005	1126	1293
Library	Gm12657.806	TAAACACCATTTAGTGGCTGTT	105	86	97	88	89	0.001	64	123	52	69	284	0.001	37	47	52
Library	Phf13.3077	TACAGTTTCACAGAAACAGCTT	87	88	79	103	62	64	42	178	192	222	91	13	393	313	130
Library	Hoxc10.802	TTATCTCCTCTTTAGCTTCGTT	113	122	130	132	120	85	128	106	44	57	106	26	76	116	108
Library	Elp3.1322	TTCTTGGATTCCAACCTCCCTG	122	133	114	125	92	23	166	12	52	43	53	6	275	4	216
Library	Dqx1.2387	TTACTCAGGAAGTATGGAGGGG	113	120	95	118	88	129	59	0	48	540	44	19	54	104	35
Library	Tlk2.134	TACTTCTTTATCACTCAACGAC	218	183	181	201	190	150	158	46	371	359	335	170	64	158	230
Library	Arid4b.484	TTCACTTCCACAATAGCTCCTA	119	101	89	120	111	58	307	13	0	23	189	26	208	4	0
Library	Eya2.1019	TTGTATGTGCTTAAATCCTGAC	213	256	208	203	185	3	128	317	254	210	177	242	10	94	159
Library	Cxxc4.5014	TTGAACAACATCCACACCAGGG	93	101	82	88	79	3	0.001	28	162	50	2	6	50	0	72
Library	Elp3.2099	TATATAAATAATCTTCTCCCGA	957	745	944	949	900	697	713	845	529	1078	548	445	1161	1268	590
Library	Banp.1000	TTATAGAAGAGGTGACACCGGA	90	117	83	92	90	68	4	56	6	76	5	45	100	17	15
Library	Serpine1.1389	TTTCTGCTTATAACATCTCCAG	239	201	232	255	219	256	162	537	275	536	234	727	409	144	289
Library	Esco1.2060	TATTTGTCTTTCAGCATCGGTC	87	109	89	104	82	44	307	3	159	193	299	39	54	25	86
Library	Chd1.1588	TAATATTCCACATCTTCTGGAG	507	345	453	377	418	447	76	306	447	190	682	209	115	164	290
Library	Ubr4.7265	TTTTACAGCATCTATCATGGTG	166	175	180	163	164	0.001	217	170	165	439	0.001	59	168	337	708
Library	Nnmt.19	TTTGGAGTCTTAGAGCTGCCAA	90	104	75	83	81	17	136	181	354	70	38	400	219	9	277
Library	Parp9.2224	TGATTATTCTCAATGATGTGGT	169	172	154	118	146	249	8	2	0	38	103	13	10	0	14
Library	Parp14.86	TTGTTGATCAAGTTCTTTGGGG	169	151	134	146	135	3	230	84	138	66	80	85	83	10	87
Library	Hmga2.3913	TTAGCTGTGACCAACAACAGTA	137	88	81	90	78	41	140	0	25	87	44	6	3	11	9
Library	Ube2n.3348	TTATCTTACAAGTACATTCCTG	592	436	637	572	666	817	653	609	636	453	403	393	1394	593	624
Library	Chmp5.1210	TTCATTCCAACAGTAGATCGTG	180	224	198	196	180	64	93	208	63	120	154	131	37	91	121
Library	Tada2a.677	TTCAACAAAATCAATGTCTCTT	180	172	179	167	164	30	93	59	482	132	71	301	273	20	77
Library	Tnks2.2467	TACATCTACATGTCCATACGAT	140	138	138	113	136	437	123	94	20	104	228	144	50	107	52
Library	Prdm2.2805	TATATTCATTGAGAAGAACCTT	233	169	208	221	193	109	106	197	118	162	385	157	33	250	72
Library	Cbx1.645	TTCATCAGGAACATGAGCTCTC	84	130	76	96	103	0.001	12	1	21	20	0.001	72	0	160	79
Library	Zfp541.4489	TAACAATATACAGTCTTTGCAA	408	418	387	376	401	827	226	266	201	249	406	78	400	164	1006
Library	Dhx8.2739	TAGAATTGTACACTTTCTGCTT	102	115	118	106	116	0.001	42	131	161	189	210	6	0	124	84
Library	Hnrnpa0.1371	TAGTATAAAAACGACCAAGGTC	116	120	130	141	120	44	64	261	396	103	771	196	98	8	193
Library	Rag2.2895	TATGAGATAAAATCTAGCCCAG	221	282	238	284	272	201	179	155	297	798	183	209	429	389	174
Library	Tdrd1.1665	TGATCATCCTCTGAGAACTGAG	183	198	154	168	149	119	226	511	94	32	180	85	125	618	30
Library	Prdm1.5097	TACATTTTGACAATTTGCACAT	140	112	146	138	168	133	85	156	40	81	83	111	103	42	121
Library	Esco2.2578	TTTAGGTGTACAAATATTCCAT	309	237	271	279	269	598	234	68	229	33	157	341	122	156	60
Library	Supv3l1.1651	TAAAATCATCCATATTGCAGAC	318	248	303	269	250	157	98	117	252	282	139	321	217	70	159
Library	Bub3.355	TATTCAACACATCTGATAGGGG	175	188	184	170	170	92	8	198	179	352	103	157	33	73	204
Library	Cramp1l.878	TTGTTGCATTCTTGTCATCCAT	122	138	115	109	110	13	0.001	209	8	9	394	131	0	0	37
Library	Usp17l5.1498	TGATTCTCCTTGTCTGGAGCAT	81	88	81	86	54	608	34	0	0	10	5	262	0	2	36
Library	Dhx29.2380	TTTACTTGTAACATTAATGGTA	393	321	637	607	699	201	307	502	411	751	314	373	378	282	637
Library	Ubr2.4304	TTAACGACCTGAGACAGTCGTC	84	104	65	89	50	126	0.001	61	0	6	246	393	0	3	0
Library	Mbd6.2849	TTCCATTTGTCCATTGAAGCCA	102	112	98	96	85	95	0.001	78	264	97	68	124	0	10	174
Library	Mbtd1.2320	TACAACACAAAAATTGTCCGTC	110	138	129	120	111	194	0.001	120	32	161	20	0.001	772	31	202
Library	Banp.2021	TTTTGTTATAAACACCATAGCA	198	230	214	226	218	68	397	166	298	234	169	177	61	140	1020
Library	Prmt1.178	TTTGGATGTCATGTCCTCAGCG	131	154	121	116	117	287	273	35	80	51	20	616	61	155	78
Library	Aurka.1858	TATATATTTAACAAGTTTGCAT	391	366	596	549	569	605	841	409	623	349	652	570	699	178	800
Library	Pwwp2b.568	TTCTCACACAGTACCTGACGTG	96	120	105	111	103	51	81	86	234	64	563	19	59	114	58
Library	Pag1.3072	TTGTTCTATTTATAACACCGAG	674	692	652	625	691	328	841	966	635	597	554	747	424	457	1027
Library	Mbtd1.4818	TAAAATATGAAAATCAAAGGAA	709	593	827	842	846	1723	598	364	1564	669	607	760	1253	962	575
Library	Zbtb4.5292	TAGAATTTTGATCTATTCTGAA	700	640	724	634	692	704	397	465	326	396	516	360	516	276	516
Library	Nap1l2.1546	TGATCTTGGAATTATGTAAGTA	452	400	371	375	378	526	307	184	345	318	376	262	292	252	366
Library	1600027N09Rik.752	TCCTGAATGATCTCATCTGGAA	183	175	141	146	238	61	230	108	59	228	136	157	144	77	70
Library	Brwd3.727	TTATGCATCTTAATGTGCTGGT	75	104	84	86	91	123	0.001	143	198	386	88	0.001	96	353	359
Library	Chmp1a.1890	TATAACATCAACTTGTAATGTG	782	643	763	725	793	526	209	600	540	895	379	498	497	245	1105
Library	Flywch1.2234	TTTTCTTCTTGGCTGCACTGGG	70	138	118	155	132	338	311	44	125	154	97	288	101	49	504
Library	Maz.1268	TGTGGTCGGAAATATAAGCCGA	105	73	75	65	59	78	12	219	463	227	130	52	3	1304	611
Library	Fubp3.2724	TAACAGTATTTATATTTCTGAG	2323	1877	2288	2093	1907	1883	2392	2314	2173	3193	2547	2229	1894	2017	2631
Library	Hist1h2bq.2101	TAAAAGTATATAGACTATCCAA	680	517	843	779	790	615	555	1078	1044	549	243	537	1382	1082	852
Library	Hdac8.791	TGTGATAGTACTTCTCATCCTG	210	240	212	237	225	147	247	577	100	148	649	268	67	129	160
Library	Senp6.4164	TTTTACTTAATACACACTCCTT	128	164	178	146	144	47	162	209	18	69	177	13	40	145	121
Library	Rb1.1251	TTCATAACAGTCCTAACTGGAG	207	245	266	228	242	205	388	589	299	251	513	367	154	100	944
Library	Clock.4613	TAACTTGCTAACTTAATTGCAG	294	279	296	302	283	970	55	168	267	208	130	190	171	173	536
Library	Atxn7l3.271	TCATTTGTAAACTCTTGTGGAG	329	311	309	306	462	58	760	249	121	708	821	439	84	178	135
Library	Eya2.1924	TCTCTGAAACACAAACTGGGTA	148	164	142	134	220	41	106	144	60	220	29	616	10	283	125
Library	Uimc1.967	TACATAGATAACACTTCTCCTT	242	235	254	249	247	246	192	161	384	173	44	144	631	467	208
Library	Tada2b.3441	TTAATTATACATTCATTATGGT	843	719	1024	953	1002	1046	1123	1439	733	1071	1008	1560	772	572	1480
Library	Smndc1.1719	TACATGAACATAATATACAGGG	382	415	532	458	546	748	350	327	520	485	536	662	215	743	295
Library	H2bfm.533	TTCTTTCAAACATATCCTTCAC	280	271	291	295	283	10	222	350	505	652	151	19	342	509	390
Library	Prkcd.745	TTTGCACACAGAACAGAAGGTG	113	151	97	129	100	85	4	94	111	249	376	39	3	130	112
Library	Parp8.792	TAAGAGAGCAGTGTAGTCGGAC	84	81	75	70	57	78	38	9	83	16	139	78	582	481	0
Library	Hjurp.5714	TAACTTAGTTTTAGAAACCCAA	245	219	308	288	288	348	516	415	161	257	412	714	135	232	254
Library	Gm12657.655	TAATGCTTTACATCTTGCATTT	195	227	225	208	217	864	145	73	114	94	394	72	241	78	142
Library	Ung.1557	TTGCAGAAAGACAACTTGTGTG	154	185	139	173	188	44	8	254	240	222	403	91	16	35	176
Library	Setd5.5228	TAAACTGTGAAACAACTTGGAA	210	235	208	186	189	396	111	148	114	104	240	72	64	454	117
Library	Cenpp.264	TAGTTTCTTATATTGAAGCCAG	332	326	446	395	425	1377	405	838	575	531	240	1049	864	1473	337
Library	Hist1h2bb.91	TTCTTAGATCCCTTCTTAGGGG	239	240	220	220	212	314	388	663	245	457	1684	550	112	523	126
Library	Csf2ra.1799	TGATTCTTCTAGTACTACTGAC	259	298	360	299	318	44	465	665	81	387	346	131	288	171	145
Library	Usp34.1071	TTATCTGACTCAATCCAGCCAA	119	107	98	103	84	85	0.001	146	157	7	88	78	0	53	3
Library	Mypop.2132	TTGACATCTTGTCAGCACTGAG	227	209	108	157	149	51	51	209	291	91	11	131	468	109	138
Library	Padi6.593	TTACATTCATCTGAGACAGGTT	105	88	110	93	100	112	0.001	118	447	159	62	0.001	412	108	258
Library	Ino80d.2649	TATCATAATGGCTTCCATGGGG	113	104	118	116	106	34	230	400	115	54	11	177	687	205	50
Library	Mettl20.334	TTGCAATTTAGTGTAATCGCCA	128	101	124	122	99	37	72	100	35	81	11	229	130	3	422
Library	Mum1.1598	TAGTATTCCAAGAAAGACCCAG	169	177	192	189	197	44	914	89	220	177	204	190	307	149	59
Library	Zfp541.3786	TTGGTCTTTATCTTTAACTCAG	350	379	359	354	430	266	358	153	210	388	127	229	281	212	513
Library	Chuk.3005	TACATTATAAATTAACAGGCAT	446	436	569	580	564	943	431	227	683	446	1014	957	327	184	360
Library	Brpf1.295	TAACTCTTGTAAACCTTGCGGC	107	146	97	111	89	105	4	1	3	145	388	78	11	0	97
Library	Dhx30.79	TAACTTGTCTTTTGCATGTGAG	189	172	196	168	151	75	4	216	84	124	106	39	3	95	398
Library	Brd9.2283	TTATACTTCATTCTAAAAGGTG	697	572	928	828	885	1258	739	1231	826	986	352	655	1910	1390	1130
Library	Nsun5.2133	TTGAATAGTAGAATTAGCTGTA	452	410	462	460	504	232	29	435	202	323	584	137	157	74	156
Library	Uimc1.1946	TAGCTGAGAAGTCTTAACTGGG	160	117	112	111	118	82	431	6	67	31	44	236	20	131	13
Library	Ddx25.1200	TCTGAATGATGGAAGCTCGCTG	99	99	73	74	123	3	64	220	326	228	349	137	35	34	45
Library	Mcm2.1225	TTCTGATAGATGGTCTCCTCCA	125	141	131	117	116	451	89	13	18	144	97	170	417	98	1
Library	Actr5.1024	TTGTTCTCGTAGTAATCGGGAC	122	130	100	132	113	10	0.001	401	28	204	100	45	0	6	54
Library	Rad54l.1717	TTTAGAGTTATAACCAGGTGGG	128	164	153	174	168	444	8	342	275	262	88	439	67	292	89
Library	Ascc3.7238	TTGCTTAAACATTTAACCCGTC	122	146	127	161	136	239	42	72	77	89	26	170	45	76	240
Library	Gm10094.664	TAATATACCAAAGTACATCCAA	452	376	458	401	478	51	350	56	206	437	240	19	161	163	540
Library	Mbd5.4057	TAATGTGTGTACATCTCTCCAC	183	162	139	152	163	30	55	86	68	124	59	78	11	88	186
Library	Erg.2814	TACAGAGTTAAAATTCAAGGCC	145	156	143	143	138	126	247	232	25	144	160	177	33	176	114
Library	Usp3.4574	TTGAACACTTAATTGAAGTGTA	303	261	289	294	308	17	256	415	103	142	234	262	134	251	9
Library	Cdk5.48	TCCAGTTTCTCGTATTTCTGCA	93	99	100	100	118	3	34	80	91	429	65	236	1	97	106
Library	Cdc5l.854	TTCTTCTGAATCTCTATGCCAG	198	243	182	216	197	47	324	112	142	261	702	183	110	34	95
Library	Srcap.3191	TCAACATCCACCTTAACTCGGC	61	78	73	78	66	47	0.001	144	14	21	290	0.001	8	7	77
Library	Mbd2.655	TGAAGTAGTAGACATCGCTCTT	84	91	65	59	57	99	38	76	673	28	53	104	337	123	17
Library	Mtf1.5790	TTTCTACCTAGGAACAACCGAC	102	115	97	81	87	27	12	140	519	44	14	321	18	72	128
Library	Paf1.1058	TAGTCATACACATCATCTGGTG	446	405	322	311	308	276	158	137	103	83	332	295	191	19	101
Library	Asf1a.1379	TATAAAAACTAGAAGTCTGGTG	288	245	387	344	347	311	213	94	436	226	83	380	599	205	114
Library	Sap30l.620	TCCAGCTTGAGTTTCTTCTGCG	125	91	92	113	97	167	12	601	611	444	142	52	429	205	376
Library	Dot1l.942	TATTCACAAATATAACACTCGT	157	138	187	174	173	164	294	90	130	122	103	65	105	155	444
Library	Dnajc1.1140	TTAACTTTAACTTTCTTCTGTT	303	269	345	347	316	82	367	174	425	451	234	242	378	209	157
Library	Hist1h4b.398	TTAAGAAAATCGCTTTAGTCCC	137	91	123	106	106	174	42	78	54	255	438	59	32	102	66
[truncated: 3,461 more rows]

## Sheet: Supplementary Table 2
ChECS gene scores
gene	average genescore [ln]	effect
Sap25	3.11474	positive
Cenpi	2.82731	positive
Dnmt3a	2.584	positive
Nek6	2.53924	positive
Gatad2b	2.5337	positive
Atoh1	2.5337	positive
Jmjd7	2.53072	positive
Ddx19a	2.51931	positive
Mis18a	2.50471	positive
Hist1h2bn	2.43361	positive
Eid1	2.36274	positive
Myst4	2.35375	positive
Hist1h2bf	2.35296	positive
Prkcb	2.35177	positive
Brca2	2.34756	positive
Senp2	2.34564	positive
Prdm1	2.34411	positive
Foxo3	2.33457	positive
Kdm5b	2.33457	positive
Hr	2.33093	positive
Hcfc1	2.33032	positive
Kdm4b	2.32402	positive
Trrap	2.26868	positive
Nsd1	2.26868	positive
Mcm6	2.26868	positive
Eya1	2.25828	positive
Smn1	2.20092	positive
Cdk17	2.18418	positive
Homez	2.18277	positive
Phc3	2.1564	positive
Usp34	2.1564	positive
Fkbp5	2.15292	positive
Trerf1	2.15234	positive
Ddx11	2.13535	positive
Rad54l	2.13535	positive
Smarcb1	2.13346	positive
Aurkb	2.11384	positive
Helq	2.09433	positive
Cdyl	2.04984	positive
Asxl1	2.04554	positive
Pcna	1.99697	positive
Art1	1.9787	positive
Dhx33	1.9787	positive
Eif4a1	1.97639	positive
Lmna	1.97118	positive
Smndc1	1.95774	positive
Ddx28	1.9291	positive
Hnrnpa0	1.92668	positive
Bub3	1.88707	positive
Ing1	1.87947	positive
Hist1h3b	1.87947	positive
Taf5l	1.86253	positive
Pcgf5	1.86253	positive
Mll2	1.85942	positive
Rfwd2	1.84583	positive
Sirt6	1.83358	positive
Fen1	1.83338	positive
Apobec2	1.82777	positive
Bdp1	1.7492	positive
Prmt1	1.7492	positive
Asxl3	1.7492	positive
Senp5	1.7492	positive
Tox4	1.72277	positive
Padi3	1.70928	positive
Macrod2	1.70702	positive
Mau2	1.70588	positive
Brip1	1.70475	positive
Supt7l	1.6901	positive
Tdrd9	1.68732	positive
Nsun2	1.68176	positive
Dhx37	1.68083	positive
Babam1	1.68021	positive
Ehmt1	1.67006	positive
Hist1h3a	1.66393	positive
Taf10	1.66298	positive
Parp10	1.6614	positive
Cstl1	1.65942	positive
Prdm4	1.65505	positive
Smarcd3	1.64898	positive
Chd1l	1.64866	positive
Nsun7	1.64866	positive
Sae1	1.61044	positive
Srcap	1.56862	positive
0610007P08Rik	1.56862	positive
Padi6	1.56862	positive
Brd7	1.56862	positive
Pax6	1.54756	positive
Brwd3	1.5408	positive
Kansl1	1.54045	positive
Nop2	1.53471	positive
Rnf2	1.53039	positive
Hoxc11	1.52823	positive
Stk4	1.52606	positive
Smarca5	1.51238	positive
Smarca1	1.50851	positive
Cenpt	1.49962	positive
Dmtf1	1.49515	positive
Cenpf	1.49515	positive
Rps6ka5	1.49515	positive
Ska3	1.49065	positive
Yeats4	1.49065
Hdac11	1.48614
Senp8	1.48614
Setd4	1.48365
Paf1	1.48251
Chd1	1.4816
Usp35	1.4816
Smarce1	1.47971
Mterf	1.47781
Rag1	1.45862
Mdc1	1.45395
Ddx42	1.44927
Mkrn1	1.44692
Hist1h4k	1.44692
Aff1	1.44692
Dtx3l	1.44574
Chrac1	1.44456
Dqx1	1.44456
Nat6	1.44456
Rnf8	1.44078
Cbx5	1.42712
Ube2q2	1.42712
Mta2	1.40118
Zfp541	1.39459
Mpl	1.39459
Parp9	1.39459
Mier3	1.39459
Ddb1	1.39252
Orc2	1.39045
Klf1	1.38786
Sp110	1.38713
Polr2b	1.35669
Ccdc79	1.35669
Epc2	1.35669
Hfm1	1.35669
Kdm5a	1.35455
Suz12	1.35239
Parp3	1.335
Hnrnpa2b1	1.3173
Emg1	1.31507
Phf14	1.31058
Ing5	1.30878
Nsun5	1.28093
Tcf19	1.28093
Tdrd5	1.28093
Ddx17	1.27629
Fbxo10	1.2728
Tbl1xr1	1.26929
Ighmbp2	1.26695
Nap1l1	1.2646
Prkdc	1.26106
Pag1	1.23547
Ctcf	1.22964
Ino80c	1.22671
Smyd4	1.22524
Sumo2	1.22495
Nsl1	1.18784
Nek9	1.18784
Apitd1	1.18784
Mtr	1.17865
Hspbap1	1.17865
Hist1h3g	1.17865
Hmg20b	1.17865
Fbxw9	1.17557
Hnrnpa1	1.17557
Aire	1.16783
Ube3a	1.15268
Rfxank	1.11514
Tet3	1.11514
Rbbp5	1.11514
Zmynd8	1.11514
Ddx51	1.10966
Prdm12	1.10966
Cenpv	1.10691
Siah2	1.10691
Lnx1	1.10691
Akap1	1.10691
Gli1	1.10277
Hist1h2ba	1.10277
Smyd2	1.10277
Foxo4	1.10139
Pcmt1	1.10028
Rbl2	1.1
Paxip1	1.09861
Set	1.06471
Atad2	1.05895
Prmt3	1.05895
Mtf2	1.05024
Pop7	1.04732
Parp6	1.04732
Brd2	1.0441
Ep400	1.03851
Smyd3	1.03851
Chd3	1.0314
Usp3	1.02962
Smarcc1	1.02962
Yy1	1.02962
Mlh3	1.02962
Bcorl1	1.02962
Pknox1	1.02962
Chmp4b	1.02515
Padi4	1.0229
Parp11	1.02065
Mcm7	1.0184
Dhx16	1.01614
Ddx31	1.01614
Kdm2a	1.01251
Sirt5	1.00552
Inmt	1.00552
Smarcc2	0.999406
Nap1l3	0.997871
Usp22	0.970779
Pcgf6	0.970779
Terf2	0.963174
4931414P19Rik	0.963174
Hmg20a	0.963174
Hdgfrp2	0.95935
Ctsl	0.95935
Prdm6	0.95935
Phf12	0.95628
D14Abb1e	0.955511
Sumo3	0.955511
Pcgf2	0.955511
Uhrf2	0.955511
Uchl5	0.916291
Map3k12	0.916291
Nuf2	0.916291
Lmnb1	0.908259
Morc3	0.908259
Phf13	0.900161
2210018M11Rik	0.900161
Phf21b	0.900161
Cxxc5	0.896088
Prdm14	0.894045
Prdm10	0.892817
Cda	0.891998
Eya2	0.891998
Ddx3y	0.891998
Prmt2	0.891998
Pcgf1	0.887891
Mtf1	0.887891
Setdb1	0.887891
Dhx35	0.881699
Mta1	0.879627
Hdac7	0.879627
Sumo1	0.861482
Wrn	0.861482
Shprh	0.861482
Psd3	0.861482
Sub1	0.861482
Phip	0.854415
Fam175a	0.854415
Ncoa3	0.850863
Esco1	0.848012
Pias3	0.847298
Dnajc2	0.847298
Noc2l	0.824175
Mcm5	0.815365
Cenpn	0.815365
Sox10	0.815365
Apobec3	0.812706
Svep1	0.81093
Cecr2	0.803495
Fxr1	0.803495
Zhx1	0.803495
Trim66	0.802002
1600027N09Rik	0.796005
Bcl6	0.796005
Rad18	0.796005
Tdrkh	0.792238
H2afb2	0.792238
Dpy30	0.79035
Naa60	0.79035
Gm10094	0.788457
Smc1b	0.788457
Cdk2ap1	0.782759
Fancm	0.780853
Asf1b	0.780853
Ndufaf5	0.780853
Mphosph8	0.777029
D14Ertd668e	0.741937
Bmi1	0.741937
Ikbkap	0.741937
Mis12	0.736685
Baz1b	0.733969
Apbb1	0.729961
Atad2b	0.729961
Uhrf1	0.729479
Zfp57	0.72222
Senp3	0.721897
Dhx30	0.71987
Dctd	0.715398
Foxp3	0.713358
Cenpm	0.703098
Uimc1	0.700206
Trim12c	0.693147
Ece2	0.693147
Tada3	0.693147
Zfp740	0.693147
Nono	0.693147
Polr1b	0.693147
Rere	0.663547
Glyr1	0.659246
Dnmt3l	0.654926
Gli3	0.652325
Ino80	0.650588
Skiv2l2	0.639219
Hdac3	0.637458
Phf20	0.628164
Hlcs	0.587787
Kat2a	0.587787
Tnks2	0.587787
Cbx3	0.587787
Lmnb2	0.587787
Hist3h2bb-ps	0.587787
Rfxap	0.587787
Setd6	0.587787
Rasd2	0.587787
Taf1	0.587787
Brcc3	0.587787
Ino80e	0.587787
Scml4	0.587787
Hist1h3h	0.587787
Actb	0.587787
Bcor	0.587787
Acta1	0.5738
Setd5	0.5738
Hist1h2bm	0.5738
Rbbp7	0.5738
Rtel1	0.5738
Wdr5	0.566733
Tlk2	0.566733
Ung	0.566733
Ddx27	0.563181
Fus	0.563181
Sp140	0.563181
2810432D09Rik	0.563181
Atf2	0.563181
Hist2h2ac	0.563181
Tfpt	0.562469
Ntmt1	0.561043
Nap1l2	0.510826
Stag2	0.510826
Cramp1l	0.510826
Taf9b	0.510826
Ddx10	0.510826
Setd2	0.510826
Hist1h3i	0.510826
Clock	0.510826
Foxo1	0.510826
Nnmt	0.510826
Ubr2	0.510826
Atf7ip2	0.510826
Naa15	0.494696
Ddx49	0.494696
Sbno1	0.494696
Kdm3b	0.494696
Hjurp	0.494696
Csnk2a1	0.494696
Ska1	0.482426
Akap8	0.482426
D1Pas1	0.482426
Mta3	0.482426
Recql	0.476234
Foxa2	0.476234
Ube4a	0.476234
Ezh2	0.473124
Tle1	0.473124
Lbr	0.473124
Serpine1	0.473124
Msh6	0.472501
Brpf3	0.470004
Hdgf	0.470004
9930021J03Rik	0.454255
Recql4	0.454255
Kdm5c	0.454255
L3mbtl1	0.446287
Morc2a	0.446287
E130308A19Rik	0.446287
Pias4	0.430158
Tdrd1	0.427444
Zmym5	0.427444
Uba7	0.427444
Rag2	0.427444
Myc	0.427444
Tdrd3	0.427444
Setmar	0.427444
Hist1h2ad	0.427444
Spc25	0.427444
Tdrd12	0.427444
Ada	0.421994
Sap130	0.421994
Zhx3	0.417888
Chuk	0.416515
Chmp1b	0.416515
Morc4	0.416515
Jade3	0.416515
Brd9	0.416515
Cdyl2	0.416515
Eed	0.416515
Phf15	0.416515
Rnf217	0.416515
Wnt5a	0.416515
Hist1h2ae	0.416515
Hif1an	0.411005
Arid4a	0.411005
Kdm6a	0.411005
Mael	0.411005
Eif4a2	0.411005
Tmpo	0.411005
Hinfp	0.410453
Actr3b	0.408239
Phc1	0.392042
Brd8	0.392042
Mul1	0.392042
Pias2	0.378436
Tdrd7	0.378436
Oip5	0.378436
Cbx7	0.378436
Ndc80	0.371564
Cdc5l	0.371564
Ascc3	0.371564
Ttf2	0.371564
Nat10	0.368109
Mum1	0.367417
Cux1	0.367417
Chmp5	0.364643
Rad54l2	0.364643
Chd5	0.357674
Prdm11	0.352064
H2bfm	0.34713
Elp2	0.345007
Msl3	0.34288
Huwe1	0.336472
Ddx18	0.336472
Prkaa1	0.324496
Ube2e1	0.324496
Fbxo11	0.324496
Mum1l1	0.324496
Ddx6	0.324496
Phf21a	0.324496
Rfx4	0.324496
Cdca2	0.324496
Ddx58	0.324496
Cenpw	0.324496
Sfmbt1	0.324496
Hmgn1	0.318454
Nedd4l	0.318454
Chmp6	0.318454
Rbbp4	0.315419
Kdm1a	0.315419
Nbn	0.314811
Foxp4	0.314811
Rbl1	0.312375
Kdm6b	0.312375
Usp46	0.312375
Kat8	0.306258
Hdgfrp3	0.303186
Gsg2	0.303186
Hdac2	0.303186
Rpa3	0.301338
Cenpl	0.297013
Hat1	0.296394
Pphln1	0.29267
Gtf3c5	0.292048
Gatad2a	0.285179
Zkscan2	0.281412
Ssrp1	0.281412
Fiz1	0.254642
Wdr82	0.250759
Jmjd1c	0.250759
Dhx8	0.24686
Zgpat	0.239017
Vrk1	0.236389
Prdm13	0.235072
Bop1	0.235072
Ywhaq	0.235072
Bre	0.234281
Supt16h	0.231112
Hdac4	0.223144
Fbxl19	0.223144
Sap30l	0.223144
Cdk5	0.223144
Orc1	0.223144
Prdm16	0.223144
Hira	0.223144
Alkbh8	0.218332
Atr	0.216455
Dhx9	0.213093
Pnmt	0.211071
Hist1h3c	0.209721
H1foo	0.208639
Tbl1x	0.202941
Usp13	0.202941
Whsc1l1	0.202941
Nr0b2	0.199534
Men1	0.198851
Ubr5	0.198851
Dpf3	0.189242
Ercc3	0.183709
Ddx47	0.176751
Parg	0.17185
Coq5	0.110348
Nsun4	0.110348
Mcm3	0.076961
Zw10	0.0723207
Tcf20	0.0519597
Hist1h2ab	0
Rnf17	0
Sap18	0
Jhdm1d	0
Cbx1	0
Trdmt1	0
Uty	0
Ubr1	0
Atf7ip	0
Aff4	0
Nfyb	0
Erg	0
Hist1h2bc	0
Setd3	0
Mettl13	0
Taf9	0
Trim24	0
Fubp3	0
Whsc1	0
Mettl20	0
Ino80d	0
Ddx25	0
Apobec4	0
L3mbtl3	0
Chmp1a	0
Brd3	0
Flywch1	0
Mllt10	0
2410016O06Rik	0
Hist1h2be	0
Pax5	0
Parp8	0
Smarca4	0
Dhx57	0
Prmt5	0
Eri1	-0.143101
Phf3	-0.143101
Setd7	-0.143101
Mbd6	-0.143101
Gm12657	-0.143101
Mbd5	-0.143101
Ddx59	-0.143101
Ifih1	-0.143101
H2afv	-0.143101
Tada2b	-0.143101
Cbx4	-0.143101
Prdm5	-0.143101
Arid4b	-0.143101
Atm	-0.143101
Zmym1	-0.162519
Banp	-0.162519
L3mbtl4	-0.162519
Dhx29	-0.162519
Ube2n	-0.162519
Chd2	-0.162519
Cenpc1	-0.162519
Csf2ra	-0.162519
Msl2	-0.162519
Stag1	-0.162519
Nfe2	-0.162519
Lcor	-0.162519
Mina	-0.162519
Cenpo	-0.162519
Brdt	-0.162519
Atxn7	-0.162519
Naa10	-0.162519
Ercc6	-0.162519
Satb1	-0.172371
Trim33	-0.172371
Ash2l	-0.172371
Cenph	-0.172371
Adar	-0.174353
Ash1l	-0.174353
Zbtb33	-0.174353
Hist2h2be	-0.174353
Dhx32	-0.174353
Smarcad1	-0.174353
Smc1a	-0.174353
Arid2	-0.174353
Rcor3	-0.174353
Morf4l2	-0.174353
Gadd45a	-0.174353
Fam175b	-0.174353
Tada2a	-0.174353
Aebp2	-0.174353
Stra13	-0.174353
Tcea1	-0.174353
Phf11	-0.174353
Chd7	-0.174353
Ogt	-0.174353
Ube2c	-0.177334
Actr6	-0.17833
Chmp4c	-0.17833
Arih2	-0.198451
Padi2	-0.198451
Suv39h2	-0.198451
Cbx2	-0.198451
Ddx24	-0.198451
Ube2m	-0.198451
Oard1	-0.198451
Chd8	-0.198451
Hist1h4b	-0.198451
Brpf1	-0.198451
Ddx52	-0.198451
H2afy	-0.198451
Sirt7	-0.210721
Hmgn5	-0.210721
Gps2	-0.210721
Smarcal1	-0.210721
Sik1	-0.210721
Prkcd	-0.210721
Ska2	-0.210721
Ap2a1	-0.210721
Rai1	-0.216913
Tnks	-0.216913
Ddx56	-0.216913
Fbxo17	-0.216913
Dhx15	-0.220647
Jmjd4	-0.220647
Phf1	-0.223144
Tssk6	-0.223144
Rcor2	-0.223144
Fkbp1a	-0.223144
Hist1h2bk	-0.223144
Vrk2	-0.223144
Topors	-0.223144
Mbtd1	-0.223144
Mypop	-0.223144
Zc3hav1	-0.223144
H1f0	-0.223144
Acin1	-0.254892
Tnrc18	-0.254892
Fbxo44	-0.254892
Hdac9	-0.254892
Psip1	-0.254892
Hist1h2bb	-0.254892
Arid1a	-0.254892
Cenpj	-0.254892
Suv39h1	-0.271153
Pax9	-0.271153
Kdm5d	-0.271153
Polq	-0.271153
Myst2	-0.271153
Hist1h2ao	-0.271153
Actl6b	-0.271153
Dhx36	-0.271153
Ring1	-0.279383
Ubr7	-0.279383
Smarcd1	-0.279383
Zranb3	-0.284354
Mcm2	-0.284354
Pbrm1	-0.310155
Trim13	-0.310155
0610010K14Rik	-0.310155
Fmr1	-0.310155
Ube2i	-0.310155
Nsun3	-0.310155
Parp14	-0.310155
Zscan21	-0.310155
Ncoa1	-0.333144
Nufip1	-0.333144
Tdrd6	-0.333144
Gtf2h1	-0.333144
Mcm4	-0.333144
Hoxc10	-0.333144
Prdm8	-0.333144
Ncoa6	-0.333144
Btaf1	-0.333144
Cxxc4	-0.333144
Cdca7l	-0.333144
Ep300	-0.333144
Ttf1	-0.333144
Trim37	-0.333144
Tiparp	-0.34484
Slbp	-0.34484
Iws1	-0.34484
Taf6l	-0.34484
Camkmt	-0.34484
Usp12	-0.34484
Rb1	-0.34484
Mybl1	-0.34484
Ppargc1a	-0.34484
Asf1a	-0.35074
Zzz3	-0.35074
Cenpp	-0.35074
Rps6ka3	-0.35074
Actr8	-0.35074
Ing2	-0.35074
Stk31	-0.351924
Dsn1	-0.351924
Edf1	-0.354297
Tlk1	-0.354297
Jmjd5	-0.356675
Ube2e3	-0.356675
Ubr3	-0.356675
Prdm2	-0.356675
Chmp2b	-0.356675
Setdb2	-0.356675
Epc1	-0.356675
Kntc1	-0.356675
Runx1	-0.368651
Senp6	-0.368651
Sfmbt2	-0.374693
March5	-0.374693
Slk	-0.374693
Ing4	-0.374693
Mecom	-0.374693
Wdr61	-0.378336
Tet1	-0.380772
Mysm1	-0.380772
Phf17	-0.380772
Coq3	-0.385662
Hmgn3	-0.385662
Hist1h1t	-0.385662
Ybx2	-0.385662
Dna2	-0.385662
Wbscr27	-0.385662
Ddx55	-0.385662
Kdm1b	-0.385662
Utp3	-0.385662
Hells	-0.385662
Aurka	-0.385662
Atxn7l3	-0.385662
Smarca2	-0.385662
Brca1	-0.386889
Cenpq	-0.388116
Zbtb4	-0.388116
C130039O16Rik	-0.393043
Ncor1	-0.395515
Supt3h	-0.396753
Snd1	-0.415515
Hist1h2bq	-0.415515
Sf3b1	-0.415515
Sap30	-0.415515
Bahcc1	-0.415515
Cenpa	-0.415515
Zwilch	-0.415515
Supv3l1	-0.415515
Scmh1	-0.415515
Zscan20	-0.415515
Stag3	-0.415515
Hmga2	-0.415515
Chaf1b	-0.415515
Ddx20	-0.415515
Mis18bp1	-0.415515
Elp4	-0.415515
Phf6	-0.415515
Mier1	-0.415515
Kdm4a	-0.415515
Zmym6	-0.415515
Hist1h4i	-0.415515
Usf2	-0.415515
Mgmt	-0.430783
Nsmce2	-0.430783
Pias1	-0.430783
Pbx1	-0.430783
Ddx19b	-0.430783
Nfya	-0.430783
Kdm2b	-0.430783
Elp3	-0.430783
Ruvbl1	-0.430783
Hist1h2ac	-0.430783
Tle4	-0.430783
Sin3a	-0.438505
Parp4	-0.438505
Alkbh3	-0.438505
Cbl	-0.440057
Zmym4	-0.440057
Dido1	-0.440057
Zfp386	-0.443167
Trp53bp1	-0.446287
Mbd4	-0.446287
Mettl21d	-0.446287
Mgea5	-0.446287
Mettl10	-0.446287
Rph3a	-0.462035
Dpf2	-0.462035
Pwwp2b	-0.462035
Rcor1	-0.470004
Ppib	-0.470004
Usp17l5	-0.470004
Sp100	-0.470004
Hist1h3d	-0.470004
Mettl8	-0.471605
Taf3	-0.478036
Vps72	-0.486133
Prdm15	-0.486133
Phf10	-0.48776
Chd9	-0.491023
Cdc34	-0.494296
Kat5	-0.495937
Terf1	-0.510826
Myst3	-0.510826
2410018M08Rik	-0.510826
Kat2b	-0.510826
Foxa1	-0.510826
Asap1	-0.538997
Esco2	-0.538997
Cenpe	-0.538997
Nfyc	-0.538997
Hist1h2ai	-0.538997
Chmp7	-0.553385
Med1	-0.553385
Senp7	-0.553385
Chd6	-0.553385
Cenpk	-0.553385
Zhx2	-0.553385
Smyd1	-0.553385
Mbd2	-0.553385
Klhdc3	-0.553385
Jarid2	-0.553385
Ints12	-0.553385
Nsun6	-0.553385
Jak2	-0.560658
Mecp2	-0.560658
Hprt	-0.560658
Fxr2	-0.562119
Zfp295	-0.562119
Phf7	-0.567984
Parp1	-0.567984
Myb	-0.567984
Hist1h3f	-0.575364
Daxx	-0.575364
Hist1h2ak	-0.575364
Ehmt2	-0.575364
Bptf	-0.575364
Sox15	-0.586537
Rest	-0.586537
Fkbp2	-0.586537
Hdac8	-0.586537
G2e3	-0.586537
Mst1	-0.586537
Pkn1	-0.586537
Hdgfl1	-0.588787
Zar1	-0.588787
Hist1h4f	-0.588787
Sirt1	-0.59029
Gtf2b	-0.59029
Camk4	-0.591795
Hist2h2ab	-0.593302
Wiz	-0.593302
Baz2a	-0.597837
Keap1	-0.597837
Sin3b	-0.597837
Mbd1	-0.597837
Hist1h1d	-0.597837
Padi1	-0.597837
Hist4h4	-0.597837
Morf4l1	-0.597837
Atrx	-0.597837
Fabp1	-0.597837
Rfx5	-0.605442
Chmp3	-0.605442
Lrwd1	-0.613104
Mll5	-0.617731
Ube2b	-0.620827
Senp1	-0.620827
Rcbtb1	-0.620827
Arid1b	-0.620827
Rsf1	-0.620827
Tet2	-0.622378
Zmym3	-0.625489
Ddx21	-0.632523
Ino80b	-0.632523
Prdm9	-0.634878
Nfrkb	-0.639606
Prkaa2	-0.641187
Chaf1a	-0.644357
Cdc6	-0.644357
Zcwpw1	-0.644357
Meaf6	-0.644357
Zcwpw2	-0.653926
Ythdc2	-0.653926
Zbtb9	-0.653926
Morc1	-0.653926
Ing3	-0.653926
Cbx6	-0.653926
Mettl2	-0.658746
Kmt2b	-0.670897
Kdm4c	-0.693147
Usp16	-0.693147
Gtf2f1	-0.693147
Sirt4	-0.693147
Wdr77	-0.693147
Ddx60	-0.693147
Kdm4d	-0.71335
Suv420h2	-0.71335
Dnajc1	-0.71335
Dub2a	-0.723606
Cxxc1	-0.723606
Rps6ka4	-0.723606
Pole3	-0.72567
Rnf20	-0.72567
H2afj	-0.729811
Chd4	-0.733969
Phf5a	-0.733969
Scml2	-0.733969
Hp1bp3	-0.733969
Jmjd8	-0.733969
Mll1	-0.733969
Hmgn2	-0.733969
Rpa1	-0.755023
Ddx46	-0.755023
Ercc6l	-0.755023	negative
Dmap1	-0.755023	negative
Ddx4	-0.76214	negative
Ddx43	-0.765718	negative
Prmt7	-0.765718	negative
Maz	-0.765718	negative
Rps19bp1	-0.765718	negative
Dapk3	-0.776529	negative
Rec8	-0.776529	negative
Ddx5	-0.776529	negative
Mllt6	-0.787458	negative
Phf19	-0.787458	negative
Asxl2	-0.789658	negative
Ddx3x	-0.798508	negative
Ddx50	-0.798508	negative
Kdm3a	-0.798508	negative
Ubr4	-0.798508	negative
Hist1h4c	-0.798508	negative
Ncor2	-0.798508	negative
Setd1b	-0.798508	negative
Actr5	-0.809681	negative
Tcp1	-0.809681	negative
Mettl7b	-0.811931	negative
Gon4l	-0.820981	negative
Parp2	-0.828585	negative
Mettl6	-0.832409	negative
H3f3a	-0.836248	negative
Pak2	-0.855666	negative
As3mt	-0.855666	negative
Mll3	-0.865518	negative
Dhx40	-0.875469	negative
Snapc4	-0.907992	negative
Spc24	-0.907992	negative
Taf12	-0.912133	negative
Adprh	-0.916291	negative
Dhx58	-0.916291	negative
Wbscr22	-0.916291	negative
Phf20l1	-0.926762	negative
Gdap2	-0.92887	negative
Brd4	-0.937344	negative
Atxn3	-0.948039	negative
B230120H23Rik	-0.969779	negative
Skiv2l	-0.980829	negative
Gadd45b	-0.980829	negative
Usp7	-0.983054	negative
Dpf1	-1.01473	negative
Hltf	-1.01473	negative
Pygo2	-1.03212	negative
Tada1	-1.04982	negative
N28178	-1.04982	negative
Usp51	-1.04982	negative
Zfp787	-1.07881	negative
Mettl7a1	-1.07881	negative
Ddx41	-1.08619	negative
Mbd3	-1.08619	negative
Ddx39	-1.10866	negative
Parp12	-1.12393	negative
Setd8	-1.13943	negative
Hdac10	-1.17118	negative
Baz1a	-1.17118	negative
Rnf168	-1.17657	negative
Hist1h2ah	-1.18335	negative
Ezh1	-1.19073	negative
Bahd1	-1.19733	negative
Bap1	-1.20397	negative
Nr2c1	-1.23787	negative
Mier2	-1.23787	negative
Actl6a	-1.24653	negative
Hist1h2bj	-1.24653	negative
Uba2	-1.24653	negative
Calcoco1	-1.24827	negative
Aicda	-1.27297	negative
Phf23	-1.27297	negative
Blm	-1.27297	negative
Hdac1	-1.27297	negative
Macrod1	-1.27297	negative
Rad54b	-1.27297	negative
Tspyl2	-1.29098	negative
Hist1h4a	-1.29098	negative
Dnmt1	-1.29463	negative
Pogz	-1.29554	negative
Ercc2	-1.30195	negative
H2afz	-1.30625	negative
Uba1	-1.31304	negative
Traf7	-1.32803	negative
Baz2b	-1.35674	negative
Rad51	-1.36649	negative
Dzip3	-1.38629	negative
Prmt10	-1.4065	negative
Rc3h1	-1.4202	negative
Usp27x	-1.49537	negative
Ddx23	-1.55274	negative
Smarcd2	-1.96611	negative
Hist1h2bl	-1.98413	negative
Ddx39b	-2.07944	negative
Pygo1	-2.12026	negative
Gm9897	-2.1848	negative
Brwd1	-2.41912	negative
Ruvbl2	-2.4651	negative
Phc2	-2.99573	negative

## Sheet: Supplementary Table 3
ChECS sequencing primer
PCR1
MM2P51_for	ACGACGCTCTTCCGATCTNNNNNNYYYYTAGTGAAGCCACAGATGTA
MM2P71_rev	CAGACGTGTGCTCTTCCGATCTTGGATGTGGAATGTGTGCGAGG
PCR2
MM2P52_for	AATGATACGGCGACCACCGAGATCTACACTCTTT CCCTACACGACGCTCTTCCGATCT
MM2P72_rev_N708	CAAGCAGAAGACGGC ATACGAGATCAGAGAGGGTGACTGGAGTTCAGACGTGTGCTCTTCCGATC
		NNNNNN	= random barcode
		YYYY	= sample barcode

## Sheet: Supplementary Table 4
shRNA guide sequences
shRNA name	guide sequence	short name
Chd5.5470	TTTAGGATCATGTATCTCGGGT	shChd5
Ddx19a.178	TCTGCTTTGACTTTCTCTTCCT	shDdx19a.4
Ddx19a.2316	TGGATTGGAACAAACAATGGAG	shDdx19a.5
Ddx19a.2367	TTTGCTTGGTCATAACTTCCTT	shDdx19a.3
Ddx19a.2417	TACAATGTATGAAGTAACCCAT	shDdx19a.6
Ddx19a.439	TTCTCCTGGATCTTGGACGGTC	shDdx19a.1
Ddx19a.664	TAAGCTAGCTTCAATTCTGGGT	shDdx19a.2
LSD1.1825	TAAATAAAGGTTTGACTCGTGG	shLSD1
Luci.1309	TTAATCAGAGACTTCAGGCGGT	shControl
rttA.443	TTTTGCTACTTGATGCTCCTGT	shrTetR

## Sheet: Supplementary Table 5
qPCR primer sequences
name	sequence	amplicon
qChr8_F1	GTCAGTGACCAACGCCTCA	endogenous region after ChIP
qChr8_R1	GAATTCCACACGGCGAGGAT	endogenous region after ChIP
qTwist_F2	GCGGGTCATGGCTAACGTG	endogenous region after ChIP
qTwist_R2	AAGTCGATGTACCTGGCCG	endogenous region after ChIP
qSynP_F	TAAGTGCAGTAGTCGCCGTG	synthetic promoter (EF1a) after ChIP
qSynP_R	GGTGGCCGCGGTATTGAT	synthetic promoter (EF1a) after ChIP
qUbb2_F	TACATGGCCATCCTCGTGAC	Drosophila control region after ChIP
qUbb2_R	GGGAAGGGGCCCGTTAATC	Drosophila control region after ChIP
qMyc_F2	TCATCTGCGATCCTGACGAC	endogenous region after ChIP
qMyc__R2	CTGGTAGGAGGCCAGCTTCT	endogenous region after ChIP
qDdx19a_F	AGTCTGGTACTGGGAAAACA	Ddx19a expression after cDNA conversion of mRNA
qDdx19a_R	AATGCCAGCTCATATGTTGG	Ddx19a expression after cDNA conversion of mRNA
qB2m_F	ACCCCCACTGAGACTGATAC	Beta-2-Microglobulin expression for normalization
qB2m_R	ATCTTCAGAGCATCATGATG	Beta-2-Microglobulin expression for normalization
